# Supplementary material for: Targeting the cochlin/SFRP1/CaMKII axis in the ocular posterior pole prevents the progression of nonpathologic myopia
Source: Commun Biol. 2023 Aug 29;6:884. doi: 10.1038/s42003-023-05267-2 (PMC10465513; doi:10.1038/s42003-023-05267-2)
Supplement: Supplementary file 4 — Supplementary Data 1 [file 42003_2023_5267_MOESM4_ESM.xlsx]

## Sheet: Fig. 1
Figure 1a: refraction (data of right eyes)												NOR																								LIM
	0 w	2.83	3.5	3	2.5	3	4.17	3.25	2.08	3.25	3.92	3.25	3.25	2.92	3	4.96	5.13	4.21	3.5	4.25	4.67	3.54	3.71	5.13	4.38		2.75	3.08	4.5	3	3	3.42	3	2.75	4	2.5	2.33	2.75	4	5.13	4.71	4.25	4.88	4.04	5.63	3.25	4.67	3.71	5.04
	2 w	0.92	2.67	1.67	1.17	1.5	2.33	2.67	2.17	2.83	3	3.08	2.33	2.75	2.42	4.08	4.5	3.88	4.33	2.38	4.29	3.92	3.38	4.83	2.71		-1.08	-0.92	0.75	-1	0.83	-1.25	0.67	0.5	0.33	0.58	0.83	0.42	0.25	0.63	2.42	1.42	2.17	3.04	3.08	1.71	0.83	1.83	2.21
	4 w	0.67	2.17	0.5	0.83	1.17	1.17	2.08	2.5	2.33	2.5	2.08	1.5	2.42	1.5	4.42	4.17	1.71	4.54	2.63	4.33	3	4.08	5.13	2.13		-1.83	-2.33	-1.08	-3.25	-1.67	-2.75	-3.25	-3.67	-3.08	-1.08	-0.75	0.83	-3.08	0.21	0.58	0.54	0.04	1.13	1.08	-3.13	-0.5	-0.08	0.46
	6 w	0.83	1.42	0.75	0.67	0.92	1	1.83	2.42	2	2.33	2.08	1.08	2.17	1.08	4.38	4	2.38	2.83	2.33	4.08	3.25	3.79	4.17	3.58		-2.58	-2.42	-2	-3.5	-2.25	-3.83	-3.5	-5.33	-4.92	-4.58	-4.33	-0.83	-4	-2.71	-4.17	-3.58	-0.29	-4.67	-3.96	-0.92	-2.71	-2	-3.42
Figure 1b: refraction (data of two eye differences)												NOR																								LIM
	0 w	0.42	0.5	-0.08	-0.25	1.42	0.83	0.67	-0.08	-0.25	-0.08	0	0.17	-0.33	-0.17	-0.25	0.33	-0.13	0.17	1.08	-0.21	-0.33	0.58	0.63	0.38		-0.67	-0.58	0.75	0.08	-0.08	0.33	-0.25	0.25	0.42	0.42	-0.92	0.5	-0.5	0.29	-0.29	-0.17	0.42	-0.38	0.13	0.29	0.25	-0.5	0.33
	2 w	0.25	0.08	1	-0.08	0.75	-0.42	0.08	0.17	0.25	0.33	0.08	-0.08	0.17	-0.17	0.63	0.08	0.08	0.25	0.04	0	-0.25	-0.04	0.33	0		-3.42	-3.67	-1.5	-2.83	-1.67	-4	-1.83	-2.42	-2.67	-1.75	-1.75	-1.75	-2.42	-3.21	-1.42	-2.33	-1.67	-1.58	-1.71	-2.21	-3.83	-2.29	-2.25
	4 w	0.75	0.75	0.25	0.08	0.5	-0.58	0.5	0.25	0	0.33	-0.42	0.5	-0.08	-0.08	0.17	-0.21	-0.54	0	0.13	0.13	-0.46	-0.21	0.5	0.38		-2.83	-4.42	-3	-4.67	-3.83	-5.08	-5.5	-6.25	-5.5	-2.75	-3.17	-0.67	-5.17	-2.5	-1.25	-2.5	-3.71	-2.33	-2	-5.63	-4.58	-3.71	-3.29
	6 w	1.5	0.17	1.33	0.5	0.67	-0.42	0.33	0.33	0.33	0.17	-0.17	0	-0.25	-0.08	0.29	0.21	-0.25	-0.17	-0.29	0.38	0.25	0.08	0.33	0.21		-3.67	-4.42	-3.83	-4.83	-4.33	-6.33	-5	-7.67	-7.42	-6.33	-6.58	-2.42	-5	-7.17	-7.29	-7.79	-4.5	-8.17	-7.67	-3.29	-5	-6.13	-6.67
Figure 1c: axis (data of right eyes)												NOR																								LIM
	0 w	7.54	7.51	7.54	7.59	7.54	7.5	7.52	7.56	7.53	7.5	7.5	7.51	7.52	7.5	7.41	7.37	7.42	7.48	7.46	7.39	7.48	7.51	7.37	7.41		7.54	7.51	7.47	7.53	7.52	7.51	7.53	7.58	7.46	7.56	7.52	7.57	7.52	7.41	7.38	7.41	7.42	7.41	7.46	7.46	7.4	7.57	7.35
	2 w	7.75	7.66	7.74	7.71	7.67	7.57	7.58	7.61	7.54	7.58	7.55	7.63	7.58	7.55	7.53	7.55	7.55	7.49	7.52	7.51	7.49	7.54	7.48	7.58		7.72	7.71	7.69	7.72	7.68	7.72	7.7	7.65	7.7	7.64	7.69	7.72	7.71	7.65	7.64	7.69	7.67	7.67	7.65	7.71	7.69	7.65	7.67
	4 w	7.75	7.69	7.78	7.77	7.72	7.72	7.72	7.68	7.7	7.68	7.69	7.72	7.7	7.68	7.58	7.55	7.54	7.49	7.55	7.53	7.59	7.56	7.58	7.66		7.84	7.85	7.81	7.87	7.84	7.86	7.9	7.9	7.88	7.81	7.83	7.77	7.89	7.73	7.66	7.78	7.79	7.61	7.73	7.91	7.78	7.68	7.71
	6 w	7.78	7.72	7.8	7.76	7.77	7.75	7.73	7.72	7.73	7.71	7.7	7.74	7.72	7.73	7.57	7.56	7.58	7.55	7.57	7.67	7.68	7.62	7.67	7.69		7.88	7.88	7.86	7.91	7.87	7.94	7.92	8.02	7.99	7.96	7.97	7.82	7.94	7.97	8.01	8	7.8	8	7.98	7.94	7.88	7.82	7.9
Figure 1d axis (data of two eye differences)												NOR																								LIM
	0 w	0	-0.04	-0.01	-0.02	0.02	0.01	-0.02	0.01	0.02	-0.03	-0.05	-0.02	0.03	0.01	-0.08	-0.01	-0.03	-0.02	0.02	-0.01	-0.02	-0.02	0.01	-0.02		-0.02	0.02	-0.02	-0.01	-0.01	0.01	-0.07	-0.02	0.09	-0.07	0.01	-0.02	0.02	-0.01	-0.04	0.02	0	0	0.03	0.02	0	-0.02	-0.03
	2 w	-0.05	0	0	0	0	0.03	0	0.01	0	0	-0.01	0	0.04	0.02	-0.07	0.02	-0.02	0	-0.06	-0.02	-0.01	0.03	-0.03	-0.03		0.16	0.11	0.15	0.16	0.15	0.16	0.24	0.17	0.11	0.21	0.11	0.18	0.14	0.17	0.09	0.08	0.08	0.15	0.09	0.09	0.12	0.01	0.07
	4 w	0.01	-0.03	0	-0.01	0	-0.02	-0.03	0	0.02	-0.05	-0.07	-0.04	0.02	0	-0.06	0.02	-0.02	-0.02	0	-0.02	0	0	0	-0.03		0.12	0.06	0.12	0.21	0.09	0.2	0.31	0.16	0.09	0.19	0.09	0.14	0.12	0.14	0.11	0.12	0.11	0.16	0.2	0.21	0.19	0.1	0.16
	6 w	0.01	0	0.02	0	-0.02	-0.01	-0.02	0	0.05	0	-0.05	-0.03	-0.03	-0.03	-0.03	0.01	-0.02	0	0	-0.01	-0.01	0	0.01	-0.01		0.29	0.25	0.32	0.13	0.33	0.33	0.22	0.17	0.2	0.24	0.23	0.29	0.16	0.16	0.14	0.17	0.14	0.23	0.15	0.31	0.27	0.23	0.26
												NOR																								LIM
Figure 1e corneal curvature	0 w	3.52	3.48	3.51	3.49	3.38	3.44	3.46	3.46	3.49	3.47	3.49	3.44	3.46	3.5												3.5	3.46	3.47	3.44	3.47	3.51	3.48	3.47	3.51	3.46	3.49	3.47	3.47
	2 w	3.61	3.59	3.66	3.68	3.6	3.61	3.62	3.61	3.61	3.65	3.64	3.64	3.62	3.64												3.57	3.58	3.62	3.53	3.63	3.6	3.65	3.61	3.6	3.62	3.62	3.64	3.62
	4 w	3.82	3.77	3.81	3.74	3.74	3.72	3.71	3.71	3.73	3.7	3.74	3.71	3.76	3.74												3.63	3.7	3.67	3.72	3.72	3.69	3.7	3.71	3.7	3.73	3.76	3.7	3.77
	6 w	3.76	3.77	3.78	3.79	3.79	3.76	3.74	3.75	3.75	3.74	3.76	3.77	3.77	3.73												3.69	3.76	3.75	3.72	3.73	3.75	3.73	3.73	3.77	3.73	3.75	3.72	3.77
												NOR
Figure 1g sclera and choroidal thicknesses	Sclera	87.41	72.62	83.94	80.39	82.82	92.16	80.34	81.99	78.93	80.68	82.66	92.55	90.85	73.08	71.14	74.2	96.39	68.48	74.98	86.8	74.67	85.08	87.16	93.27	107.67	92.9	85.07	89.19	75.42	96.87	65.71	77.34	73.72	74.11	67.25	77.48	71.82	66.64	68.36	72.13	87.53	72.83	71.43	69.31	72.53	80.99	77.9	77.01
	Chorioid	65.95	53.32	64.52	65.56	57.04	67.25	48.54	60.66	69.91	67.29	61.31	73.32	78.58	69.75	54.77	56.26	84.03	50.91	65.88	70.1	72.87	62.08	78	84.82	61.13	59.14	73.67	65.73	65.68	57.88	49.68	83.43	66.46	80.53	81.92	75.11	75.04	73	73.25	70.43	59.46	70.02	79.8	47.2	52.97	53.64	52.83	47.15
												LIM
	Sclera	42.46	48.82	50.03	47.5	52.58	52.48	42.8	48.8	51.94	44.32	42.32	46.28	49.43	49.77	63.06	61.66	53.45	55.15	49.5	41.16	57.76	47.37	60.1	53.68	50.85	49.13	48.43	44.59	53.01	45.04	47.03	50.1	68.72	49.87	43.47	62.71	51.54	72.49	60.22	63.55	49.63	45.57	54.3	56.65	57.35	56.22	59.79	64.52
	Chorioid	37.42	41.56	31.98	43.9	44.57	31.38	33.78	32.01	38.9	42.26	32.11	40.98	31.17	38.92	38.3	30.65	42.64	25.77	30.32	35.71	39.42	38.88	33.77	31.56	27.53	39.25	40.42	37.52	69.49	62.71	50.69	65.71	60.54	54.79	61.88	55.98	62.35	63.29	58.61	66.21	30.56	31.52	37.23	32.97	35.89	49.08	54.56	34.14
												FDM
	Sclera	59.53	59.24	59.4	58.41	62.58	57.77	47.55	55.4	57.84	53.9	49.45	55.57	52.16	59.14	54.3	56.03	51.98	46.88	54.94	45.03	60.88	57.41	48.5	58.29	55.6	57.58	57.02	54.69	52.97	46.98	47.32	49.23	47.78	47.85	51.84	44.18	43.29	40.71	47.78	42	47.32	52.41	39.32	53.64	58.88	43.31	39.44	46.71
	Chorioid	30.92	33	44.55	24.5	39.47	39.91	23.88	29.65	21.83	44.76	21.4	31.66	23.95	25.27	34.28	46.03	32.83	33.68	45.74	39.02	40.43	41.27	45.24	45.53	39.39	38.72	47.76	47.67	39.43	33.88	39.06	32.82	33.28		36.33		34.95	30.04	35.74	41.36	40.74	41.73	39.88	33.83	32.5	33.42	35.36	34.68
[truncated: 33 more columns]

## Sheet: Fig. 2
Figure 2a: Wenn plot					Figure 2b: Clustering analysis						Figure 2c, d, and e: Volcano plots													Figure 2f, g, and h: Go analysis
	FDM vs NOR	LIM vs NOR	LIM vs FDM		The genes with fold change more than 1.5 fold	GENE	FDM vs NOR	LIM vs NOR	LIM vs FDM			LIM vs NOR				FDM vs NOR				LIM vs FDM					LIM vs NOR							FDM vs NOR							LIM vs FDM
	H0V2N7	A0A286XTX7	A4L9L7			A4L9L7	0.299226	5.29664	15.8489			Gene	FC	pVal		Gene	FC	pVal		Gene	FC	pVal			GO ID	GO NAME	ALL Pr	TOTAL NUM	ASPECT			GO ID	GO NAME	ALL Pr	TOTAL NUM	ASPECT			GO ID	GO NAME	ALL Pr	TOTAL NUM	ASPECT
	A0A286XQY6	H0V795	A4L9L5			A4L9L5	0.343558	3.80189	8.87156			GN=PLA2G6	0.990832	0.999915		GN=COQ9	0.981748	0.999836		GN=NUBP1	1	0.99998			GO:0043167	ion binding	H0V2N7, H0UXI0, H0UY83, H0V2M2, H0VS41, H0VZD9, H0W0I4, H0VC90, H0W1Z7, H0V016, H0VC58, H0VLM3, H0UX23, H0UZX0, H0VN20, H0VRT7, H0UUR0, H0V8S3, H0VB71, P11415, H0VRE3, H0VDI5, H0VEX0, H0VGS0, H0VHZ5, P68281, H0VQ28, H0W2U2, P33431, H0V3S4, H0V215, P62978, H0UTW1, H0VUV6, B2ZPE9, H0V7V6, H0W0K2, H0V955, H0VCN8, H0VD75, H0W915, H0V0G7, H0V1F1, H0VUC2, H0VS22, H0UWT4, H0V5A7, H0UUK4, H0V6K5, H0WBS8,…	57	molecular_function			GO:0043167	ion binding	H0V2N7, H0VDN8, H0UY83, H0V075, H0V2M2, H0VPZ1, H0VS41, H0UWE7, H0VC90, H0VCH1, H0VRT7, H0UUR0, H0V8S3, H0VB71, A9Z0V9, H0VK81, P11415, H0VRE3, H0VDI5, H0VHZ5, H0VPN1, P68281, H0VGS0, H0VLU0, H0VQ28, H0VT90, H0W2U2, H0UYF4, H0V3S4, H0V215, H0UTW1, H0V943, A0A0C3SFZ0, B2ZPE9, H0V7V6, H0UXP6, H0V0G7, H0V5A7, H0V6K5, H0VCD1, H0UWS6, H0UYI9, H0VSH2, H0WBS8, Q9WUR5, H0UYH6, H0VI92, H0V442, H0VXU5	49	molecular_function			GO:0043167	ion binding	H0UXI0, H0V075, H0W0I4, Q6WDN9, H0VTW5, H0W1Z7, H0UZX0, H0V016, H0VC58, H0VCH1, H0VLR3, H0VLW5, H0VN20, H0VRT7, H0V8S3, H0VK81, P11415, H0VRE3, H0VEX0, P68281, H0VLU0, H0W2U2, H0UYF4, H0VN69, P62978, H0V943, H0VUV6, A0A0C3SFZ0, B2ZPE9, H0VCN8, H0W0K2, H0V0G7, H0V955, H0VD75, H0W915, H0UXP6, H0V1F1, H0VUC2, H0VS22, H0UWT4, H0V6K5, H0VSH2, H0UWS6, H0UYI9, Q9WUR5, H0V9G0, H0VI92, H0V0W8	48	molecular_function
	A0A286XXQ1	H0UXI0	A3RLD9			A3RLD9	0.233346	2.03236	8.70964			GN=FCHSD1	0.990832	0.999825		GN=ANKMY2	0.990832	0.999805		GN=BUD31	0.990832	0.999822			GO:0003723	RNA binding	H0UY83, H0UVA7, H0VBS1, H0W9W4, B5APS7, H0UUR0, P11415, H0WBQ6, H0VL04, H0UZA4, H0W865, H0VFZ5, H0VJX7, H0VX68, H0VST5, H0VD75, H0WB79, H0V5S9, H0VTS7, H0VVN6, H0VJX8, H0W8M5, H0V140, H0W169, H0VJI6, H0W364	26	molecular_function			GO:0005198	structural molecule activity	H0UVC5, H0VKT6, H0UYM1, H0V0Z9, H0W8R6, H0UYY9, H0V286, P11415, A7L5B2, H0VBM5, H0VRE3, H0W9M5, P68281, A4L9L5, A9LPA2, A4L9L6, H0UYF4, H0VAR5, H0VB43, H0VZE6, H0VIA2	21	molecular_function			GO:0003723	RNA binding	H0UVC5, H0UVA7, H0W9W4, B5APS7, H0VK81, P11415, H0WBQ6, H0VL04, H0W865, H0VFZ5, H0VST5, H0V5S9, H0VD75, H0VB43, H0VJX4, H0VTS7, H0WC92, H0UZY8, H0V140, H0W169, H0VLA9	21	molecular_function
	H0VPZ1	H0W0I4	A7L5B2			A7L5B2	0.469894	3.7325	7.65597			GN=SMUG1	0.990832	0.999736		GN=NMNAT1	0.990832	0.999749		GN=OSBPL11	0.990832	0.99982			GO:0005198	structural molecule activity	H0V0L8, H0VHD0, H0UYM1, H0V016, H0V0Z9, H0VD80, H0W8R6, P11415, A7L5B2, H0VBM5, H0VRE3, A9LPA2, P68281, A4L9L5, A4L9L6, H0VCC4, A7L5B3, H0VAR5, A3RLE0, H0UUK4, H0VZE6, H0VIA2	22	molecular_function			GO:0008092	cytoskeletal protein binding	H0V2N7, H0V795, H0W3T8, H0V075, H0V2M2, H0VPZ1, H0VKT6, H0UYM1, H0W917, H0VDU5, H0VTA4, H0W639, H0VK81, H0VLU0, H0V9R6, B2ZPE9, H0V0G7, H0VI61, H0UWS6, H0VFJ5	20	molecular_function			GO:0005198	structural molecule activity	H0V0L8, H0UVC5, H0V016, H0VD80, H0VYG3, H0UYY9, P11415, A7L5B2, H0VBM5, H0VRE3, P68281, A4L9L5, A4L9L6, H0UYF4, A7L5B3, H0VCC4, A3RLE0, H0VB43, H0VZE6	19	molecular_function
	H0V075	A0A286XV70	H0UUU1			H0UUU1	0.244343	2.07014	6.98232			GN=RANBP2	0.990832	0.999476		GN=BCKDHB	0.990832	0.999669		GN=BAZ1B	0.990832	0.999818			GO:0008092	cytoskeletal protein binding	H0V2N7, H0V795, H0V2M2, H0W3T8, H0UYM1, H0UZX0, H0W917, H0VTA4, H0V2V2, H0W9H4, H0V9R6, H0V8A6, H0VUV6, B2ZPE9, H0V0G7, H0UZG7, H0VI61, H0VLT4, H0V9G0	19	molecular_function			GO:0003723	RNA binding	H0VDN8, H0UVC5, H0UY83, H0UVA7, H0UUR0, H0VK81, P11415, H0WBQ6, H0W865, H0VFZ5, H0VST5, H0VB43, H0VVN6, H0W8M5, H0V140, H0W364	16	molecular_function			GO:0008092	cytoskeletal protein binding	H0V075, H0V795, H0UZX0, H0VDU5, H0VK81, H0V2V2, H0VLU0, H0W9H4, H0V9R6, H0V8A6, H0VUV6, B2ZPE9, H0V0G7, H0UZG7, H0UWS6, H0V9G0	16	molecular_function
	H0V2M2	A0A286Y5G1	P68281			P68281	0.57544	3.25087	5.34564			GN=CNIH4	1	0.999472		GN=CHMP5	0.963829	0.999579		GN=BDH1	0.990832	0.999669			GO:0019899	enzyme binding	H0V0L8, H0VHD0, H0UT45, H0UVA7, H0VC58, H0VL82, H0UUR0, H0VJK2, H0UTZ2, H0W9H4, P33431, H0V435, H0VJX7, B2ZPE9, H0W1G1, H0W5F0, H0UU13, H0V0W8	18	molecular_function			GO:0019899	enzyme binding	H0UT45, H0VL82, H0UVA7, H0VDU5, H0W639, H0UUR0, H0VJK2, H0VJ49, H0VK81, H0V435, B2ZPE9, H0VB43, H0VJU6	13	molecular_function			GO:0019899	enzyme binding	H0V0L8, H0UT45, H0UYH2, H0VTW5, H0UVA7, H0VC58, H0VDU5, H0VJ49, H0VK81, H0UTZ2, H0W9H4, B2ZPE9, H0VB43, H0V0W8, H0VR82	15	molecular_function
	A0A286X8W5	A0A286XR88	A7L5B4			H0WBQ6	0.608135	2.03236	3.31131			GN=RPRD2	0.990832	0.999427		GN=UFD1	0.990832	0.999565		GN=NUP54	0.990832	0.99962			GO:0048856	anatomical structure development	H0V0L8, H0V795, H0VHD0, H0UY83, H0W3T8, H0V016, H0VL82, H0UZX0, H0W8R6, H0VM53, B5APS7, H0UUR0, H0V8S3, H0VB71, H0VJK2, H0UTZ2, H0VRE3, A9LPA2, H0VHZ5, H0W2U2, H0W9H4, P33431, A4L9L6, H0W865, H0V8A6, H0VX59, A7L5B3, H0VAR5, A3RLE0, A7L5B4, H0V0G7, A4L9L7, H0UZG7, H0VI61, H0UWT4, H0V1F7, H0UUK4, H0VJX8, H0WBS8, H0UT00, H0VZE6, H0V9G0, Q60490, H0V7V1, H0UU13	45	biological_process			GO:0048856	anatomical structure development	H0V795, H0W3T8, H0UVC5, H0UY83, H0VPZ1, H0VL82, H0W8R6, H0VDU5, H0W639, H0UUR0, H0V286, H0V8S3, H0VB71, H0VJK2, H0V4D5, H0VK81, O70159, H0VRE3, H0W9M5, H0VHZ5, H0VPN1, A9LPA2, H0VLU0, H0W2U2, A4L9L6, H0VAH4, H0VX59, H0W865, H0VCC3, A7L5B4, H0UXP6, H0V0G7, H0VAR5, A4L9L7, H0VB43, H0VI61, H0WBT2, H0WBS8, Q9WUR5, H0VZE6, Q60490	41	biological_process			GO:0048856	anatomical structure development	H0V0L8, H0V795, H0UVC5, H0VTW5, H0UZX0, H0V016, H0VYG3, H0W6W1, H0VDU5, B5APS7, H0V8S3, H0VK81, H0UTZ2, H0VGU5, H0VRE3, H0VLU0, H0W2U2, H0W9H4, A4L9L6, H0V8A6, H0W865, A7L5B3, H0VCC3, A3RLE0, H0V0G7, A7L5B4, H0UXP6, A4L9L7, H0UZG7, H0VB43, H0WBT2, H0UWT4, H0V1F7, Q9WUR5, H0UT00, H0VZE6, H0V9G0	37	biological_process
	A0A286XCE4	A0A286Y363	A3RLE0			H0VRT7	0.570164	1.59956	2.75423			GN=ATRX	0.990832	0.999287		GN=RASSF2	0.990832	0.999565		GN=EIF4G1	0.990832	0.999586			GO:0006950	response to stress	H0V2N7, H0UXI0, H0W0I4, P12387, H0UT45, H0VC90, H0W1Z7, H0V0Z9, H0VD80, H0W8R6, H0UTK9, H0VRT7, H0UUR0, H0V8S3, H0VJK2, H0UTZ2, H0VBM5, H0VRE3, A9LPA2, H0VDI5, H0VHZ5, H0VL04, H0W2U2, H0WAS6, P33431, H0V435, H0VH33, H0W1G1, H0VAR5, H0V1F7, H0VVN6, H0VJX8, H0WBS8, H0UT00, H0V7V1, H0VJM1, H0W5F0, H0UU13, H0V0W8	39	biological_process			GO:0030154	cell differentiation	H0V795, H0W3T8, H0UVC5, H0UY83, H0VPZ1, H0UT45, H0W8R6, H0VDU5, H0W639, H0UUR0, H0V8S3, H0VJK2, H0V4D5, H0VK81, H0VRE3, H0W9M5, H0VHZ5, H0VPN1, H0VAH4, H0VX59, H0W865, H0VCC3, H0UXP6, H0VB43, H0VI61, H0WBS8, Q9WUR5, H0UUK6, H0VZE6	29	biological_process			GO:0030154	cell differentiation	H0V0L8, H0V795, H0VQX1, H0UT45, H0UVC5, H0VTW5, H0UZX0, H0VYG3, H0W6W1, H0VDU5, H0W9W4, H0V8S3, H0VK81, H0UTZ2, H0VGU5, H0VRE3, H0W9H4, H0V8A6, H0W865, H0VTN3, H0VCC3, A3RLE0, H0UXP6, H0UZG7, H0VB43, H0UWT4, H0V1F7, Q9WUR5, H0UT00, H0VZE6, H0VN48	31	biological_process
	A0A286XH69	H0VL82	H0V9G0			H0VBM5	1.75388	2.93765	1.67494			GN=IGF2BP2	1	0.999243		GN=CLASP2	0.990832	0.999367		GN=FYN	0.990832	0.99953			GO:0007165	signal transduction	H0V0L8, H0VHD0, H0UXI0, P12387, H0V5Q1, H0VBS1, H0UZX0, H0V0Z9, H0VD80, H0VRT7, B5APS7, H0UUR0, H0VB71, H0VBM5, H0VRE3, H0VDI5, H0VHZ5, H0VL04, H0W2U2, P33431, H0V3S4, H0V435, H0VH33, H0V8A6, B2ZPE9, H0W1G1, H0VPX9, H0VLT4, H0V1F7, H0UUK4, H0V2W7, H0UT00, H0V9G0, H0UVD1, H0V7V1, H0VJM1, H0W5F0, H0V0W8	38	biological_process			GO:0006950	response to stress	H0V2N7, H0UT45, H0VC90, H0V0Z9, H0W8R6, H0UTK9, H0VRT7, H0UUR0, H0V8S3, H0VJK2, O70159, H0VBM5, H0VRE3, H0W9M5, H0VDI5, H0VHZ5, A9LPA2, H0W2U2, H0V435, H0VAH4, H0VAR5, H0VVN6, H0UWS6, H0WBS8, Q9WUR5, H0V9X9	26	biological_process			GO:0007165	signal transduction	H0UXI0, H0V0L8, H0UVC5, H0UZX0, H0VD80, H0VYG3, H0VDU5, H0VRT7, B5APS7, H0VBM5, H0VRE3, H0VL04, H0W2U2, H0VH33, H0V8A6, B2ZPE9, H0VCC3, H0WBT2, H0V1F7, H0VSH2, H0UWS6, Q9WUR5, H0UT00, H0UVD1, H0V9G0, H0V9G6, H0V0W8	27	biological_process
	H0V0Z9	H0UVA7	H0WBQ6			H0V6K5	0.57544	0.387258	0.666807			GN=OXSR1	0.981748	0.999234		GN=FDPS	0.981748	0.999358		GN=Ndufb8	0.981748	0.999497			GO:0030154	cell differentiation	H0V0L8, H0V795, H0VQX1, H0UY83, H0VZD9, H0W3T8, H0UT45, H0UZX0, H0W8R6, H0VM53, H0W9W4, H0UUR0, H0V8S3, H0VJK2, H0UTZ2, H0VRE3, H0VHZ5, H0W9H4, P33431, H0W865, H0V8A6, H0VX59, A3RLE0, H0UZG7, H0VI61, H0UWT4, H0V1F7, H0UUK4, H0VJX8, H0WBS8, H0UT00, H0VZE6, H0VN48, H0VJI6, H0V7V1, H0UU13	36	biological_process			GO:0007165	signal transduction	H0UVC5, H0VPZ1, H0V0Z9, H0VDU5, H0VRT7, H0UUR0, H0VB71, H0VBM5, H0VRE3, H0VDI5, H0VHZ5, H0VPN1, H0VT90, H0W2U2, H0V3S4, H0V435, B2ZPE9, H0VCC3, H0VPX9, H0WBT2, H0UWS6, H0VSH2, Q9WUR5, H0VE52	24	biological_process			GO:0006810	transport	H0UXI0, H0V0L8, H0V795, Q6WDN9, H0VTW5, H0VC58, H0VD80, H0VLR3, H0V8S3, H0VJ49, H0VBM5, H0VRE3, H0VH33, H0VN69, H0V0G7, F0UZ11, H0VJ19, H0W3W3, H0UT00, H0UVD1, H0UW57, H0V9G0, H0VEC0, H0V0W8	24	biological_process
	A0A2C9F1F1	H0V016	A4L9L6			A0A286X8T7	3.10456	2.0893	0.660694			GN=EIF2AK2	0.990832	0.999225		GN=DENND4C	0.990832	0.99929		GN=TNS3	0.990832	0.999464			GO:0006810	transport	H0V0L8, H0V795, H0UXI0, H0VS41, H0VZD9, P12387, H0VC58, H0V0Z9, H0VD80, H0W8R6, H0VTA4, H0V8S3, H0VB71, H0VBM5, H0VRE3, A9LPA2, H0VDI5, H0VH33, H0W091, H0V0G7, F0UZ11, H0V8W0, H0VJ19, H0W3W3, H0UT00, H0UYH6, H0V9G0, H0VPZ2, H0UVD1, H0V7V1, H0W5F0, H0UU13, H0V0W8	33	biological_process			GO:0006464	cellular protein modification process	H0V0Z9, H0VXN4, H0VDU5, H0VRT7, H0V4D5, H0VBM5, H0VRE3, H0WBQ6, H0VDI5, H0VHZ5, H0W2U2, H0V3S4, H0V435, B2ZPE9, H0VAR5, H0VB43, H0WBT2, H0VCD1, H0UWS6, H0VSH2, Q9WUR5, H0W8W9, H0V2C4	23	biological_process			GO:0009058	biosynthetic process	H0V0L8, H0W0I4, H0UVA7, H0VC58, H0VYG3, H0W6W1, H0VDU5, H0VRT7, B5APS7, H0VK81, H0UTZ2, H0WBQ6, H0VEX0, H0W4J0, H0V8F0, H0W865, H0VNU3, B2ZPE9, H0VJX4, H0UWT4, H0V1F7, H0V0W8, H0VR82, H0W507	24	biological_process
	H0VTA4	A0A286XGW9	H0WCV4			H0V0G7	2.35505	1.59956	0.660694			GN=TH	0.990832	0.99915		GN=SLC17A7	0.981748	0.999272		GN=CPSF1	0.990832	0.999454			GO:0005576	extracellular region	H0V0L8, H0VHD0, H0VQX1, H0UY83, H0VZD9, H0W3T8, P12387, H0UT45, H0UVA7, H0UYM1, H0VBS1, H0VC58, H0VL82, H0V0Z9, H0VD80, H0UTK9, H0VRT7, H0VTA4, B5APS7, H0UUR0, H0V8S3, H0VB71, H0VJK2, P01862, P11415, H0UTZ2, H0VBM5, H0VM65, H0VRE3, A9LPA2, H0VDI5, H0VHZ5, H0VL04, H0VQ28, H0W2U2, P33431, H0VH33, H0W865, H0UVW5, H0V8A6, H0W091, H0VFZ5, H0VJX7, H0VAR5, H0VPX9, H0W915, P60987, H0V1F1, H0V5S9, H0VI61,…	64	cellular_component			GO:0005576	extracellular region	H0VDN8, H0W3T8, H0UVC5, H0UY83, H0VPZ1, H0UT45, H0VKT6, H0VL82, H0UVA7, H0UYM1, H0V0Z9, H0VCH1, H0UTK9, H0VRT7, H0VTA4, H0UUR0, H0V8S3, H0VB71, H0VJK2, P01862, H0V5Z2, H0VJ49, H0VK81, O70159, P11415, H0VBM5, H0VRE3, H0VDI5, H0VHZ5, H0VM65, A9LPA2, H0VQ28, H0W2U2, H0VAH4, H0W865, H0UVW5, H0VFZ5, H0W091, P60987, H0UXP6, H0VAR5, H0VPX9, H0VB43, H0VI61, H0UWS6, H0W523, H0WBS8, Q9WUR5, H0UUK6, H0V9X9,…	53	cellular_component			GO:0005576	extracellular region	H0V0L8, H0VQX1, Q6WDN9, H0UT45, H0UVC5, H0VTW5, H0UVA7, H0VC58, H0VCH1, H0VD80, H0VYG3, H0W6W1, H0UTK9, H0VLR3, H0VRT7, B5APS7, H0V5Z2, H0V8S3, H0VJ49, H0VK81, P11415, H0UTZ2, H0VBM5, H0VRE3, H0VL04, H0VM65, H0W2U2, H0V8F0, H0VH33, H0V8A6, H0W865, H0VFZ5, H0V5S9, H0W915, H0UXP6, H0V1F1, H0VB43, H0VJX4, H0VTS7, H0UWS6, Q9WUR5, H0UZY8, H0VN48, H0W169, H0UVD1, H0V9G6, H0VI92, H0V0W8, H0VFG6	49	cellular_component
	H0UYY9	H0W8R6	A7L5B3			H0VST5	0.636796	0.440555	0.654636			GN=PPM1A	0.972747	0.999119		GN=AHCYL2	0.990832	0.999265		GN=Sept3	0.990832	0.999447			GO:0005737	cytoplasm	H0V0L8, H0V2N7, H0UY83, H0V2M2, H0W1Z7, H0UVA7, H0UYM1, H0VC58, H0UZX0, H0V0Z9, H0VD80, H0W8R6, H0UTK9, H0UUR0, H0VB71, P11415, H0VRE3, A9LPA2, H0VEX0, H0VHZ5, H0VL04, P68281, H0VQ28, H0W9H4, P33431, H0V435, A3RLD9, H0V5K2, H0V9R6, H0UWP6, H0V8A6, P62978, H0VFZ5, H0VUV6, H0VX68, B2ZPE9, H0V7V6, H0W0K2, H0W1G1, H0W915, A3RLE0, H0V0G7, H0VCU7, H0VUC2, H0UZG7, H0VI61, H0UWT4, H0VVN6, H0WBS8, H0V2C4,…	62	cellular_component			GO:0005737	cytoplasm	H0V2N7, H0VDN8, H0UVC5, H0UY83, H0V2M2, H0VPZ1, H0VKT6, H0UVA7, H0UYM1, H0V0Z9, H0W8R6, H0UTK9, H0VDU5, H0W639, H0UUR0, H0V286, H0VB71, A9Z0V9, H0V4D5, H0VJ49, H0VK81, P11415, H0VRE3, H0W9M5, H0VHZ5, P68281, A9LPA2, H0VLU0, H0VQ28, H0V435, H0V9R6, A3RLD9, H0UWP6, H0VFZ5, B2ZPE9, H0V7V6, H0UXP6, H0V0G7, H0VI61, H0VVN6, H0UWS6, H0WBS8, H0UUK6, H0V9X9, H0VTW6, H0WE16, H0UYH6, H0V2C4, H0VZE6, H0VIA2	50	cellular_component			GO:0005737	cytoplasm	H0V0L8, Q6WDN9, H0UVC5, H0UYH2, H0VTW5, H0W1Z7, H0UVA7, H0UZX0, H0VC58, H0VD80, H0W6W1, H0UTK9, H0VDU5, H0VJ49, H0VK81, P11415, H0VRE3, H0VEX0, H0VL04, P68281, H0VLU0, H0W9H4, A3RLD9, H0V8F0, H0V9R6, H0V5K2, H0V8A6, P62978, H0VFZ5, H0VTN3, H0VUV6, B2ZPE9, H0W0K2, A3RLE0, H0V0G7, H0W915, H0UXP6, H0VCU7, H0VUC2, H0UZG7, H0UWT4, H0UWS6, H0UZY8, H0VTW6, H0VZE6, H0W169, H0V9G0, H0V0W8	48	cellular_component
	P01862	H0V6C7	H0VRT7			A0A286XFB3	0.666807	0.413047	0.608135			GN=LOC100727489	0.990832	0.999032		GN=TUBB2B	0.990832	0.999249		GN=NPC1	0.990832	0.999437			GO:0005634	nucleus	H0VZD9, H0UVA7, H0UYM1, H0VBS1, H0VC58, H0VL82, H0UUR0, H0UTZ2, H0VRE3, H0WBQ6, A9LPA2, H0VHZ5, P68281, H0UZA4, H0W9H4, H0WAS6, P33431, A3RLD9, H0W865, H0VNU3, P62978, H0VFZ5, H0VJX7, H0VX68, H0W0K2, H0W1G1, H0VAR5, H0VD75, P60987, A3RLE0, H0V5S9, H0VI61, H0V1F7, H0VVN6, H0W641, H0V2W7, H0VH49, H0VN62, H0W169, H0UXT0, H0VJI6, Q60490, H0V7V1, H0VIA2, H0W507, H0V0W8	46	cellular_component			GO:0005886	plasma membrane	H0V795, H0UVC5, H0UY83, H0VPZ1, H0VKT6, H0UYM1, H0V0Z9, H0UTK9, H0VDU5, H0VRT7, H0UUR0, H0VB71, H0VJK2, H0V4D5, H0VJ49, H0VBM5, H0VRE3, A9LPA2, H0V435, H0VX59, B2ZPE9, H0V7V6, H0VCC3, P60987, H0VAR5, H0VB43, H0VSH2, H0W523, H0WBS8, Q9WUR5, H0VTW6, H0V2C4	32	cellular_component			GO:0005634	nucleus	Q6WDN9, H0UVA7, H0VC58, H0VYG3, H0VK81, H0UTZ2, H0VRE3, H0WBQ6, P68281, H0W9H4, A3RLD9, H0V8F0, H0W865, P62978, H0VFZ5, H0VNU3, H0VTN3, H0W0K2, A3RLE0, H0V5S9, H0VD75, H0VB43, H0VJX4, H0V1F7, H0W641, H0UWS6, H0WC92, H0UZY8, H0VN62, H0W169, H0VH49, H0V0W8, H0W507	33	cellular_component
	H0VJK2	H0VYP7	P11415			H0WD96	0.534564	0.30761	0.544503			GN=MYO1G	0.990832	0.998933		GN=FUNDC1	0.990832	0.999243		GN=LAMB1	0.972747	0.999424			GO:0005886	plasma membrane	H0V795, H0UY83, H0VZD9, H0W1Z7, H0UYM1, H0VC58, H0V0Z9, H0VD80, H0UTK9, H0VRT7, H0UUR0, H0VB71, H0VJK2, H0VBM5, H0VRE3, A9LPA2, H0VL04, P33431, H0V435, H0V269, H0VX59, B2ZPE9, H0V7V6, H0VAR5, H0VD75, P60987, H0V1F1, H0V1F7, H0VGZ9, H0VJ19, H0WBS8, H0V2C4, H0VN48, H0V9G0, H0UVD1, H0VFG6, H0V0W8	37	cellular_component			GO:0005634	nucleus	H0VDN8, H0VKT6, H0VL82, H0UVA7, H0UYM1, H0UUR0, H0V4D5, H0VK81, H0VRE3, H0WBQ6, H0VHZ5, P68281, A9LPA2, A3RLD9, H0W865, H0VFZ5, P60987, H0VAR5, H0VB43, H0VI61, H0VCD1, H0VVN6, H0UWS6, H0UUK6, H0VH49, H0VIA2, Q60490	27	cellular_component			GO:0005886	plasma membrane	H0V795, H0UVC5, H0VTW5, H0W1Z7, H0VC58, H0VD80, H0W6W1, H0UTK9, H0VDU5, H0VLR3, H0VRT7, H0VJ49, H0VBM5, H0VRE3, H0VL04, H0V269, B2ZPE9, H0VCC3, H0VD75, H0V1F1, H0VB43, H0V1F7, H0VSH2, H0VJ19, Q9WUR5, H0VTW6, H0VN48, H0WBH6, H0UVD1, H0V9G0, H0V9G6, H0V0W8, H0VFG6	33	cellular_component
	H0V8S3	A0A286XGB6	H0VMM4			H0VH49	0.648634	0.380189	0.534564			GN=GMPR2	0.990832	0.99893		GN=STXBP5	0.990832	0.999233		GN=AQP4	0.981748	0.999404			GO:0005615	extracellular space	H0V0L8, H0VHD0, H0VQX1, H0W0I4, P12387, H0UT45, H0VBS1, H0VL82, H0V0Z9, H0VD80, H0UTK9, H0VRT7, H0VTA4, B5APS7, H0UUR0, H0VJK2, H0VBM5, H0VM65, H0VRE3, H0VDI5, H0VHZ5, H0W2U2, P33431, H0VAR5, H0VPX9, P60987, H0V1F1, H0V2M6, H0WD96, H0VGZ9, H0WBS8, H0UT00, H0VI92, H0VT63	34	cellular_component			GO:0005615	extracellular space	H0UT45, H0VL82, H0V0Z9, H0UTK9, H0VRT7, H0VTA4, H0UUR0, H0V286, H0VJK2, H0V5Z2, O70159, H0VBM5, H0VRE3, H0VDI5, H0VHZ5, H0VM65, H0W2U2, P60987, H0UXP6, H0VAR5, H0VPX9, H0WD96, H0UWS6, H0WBS8, H0VTW6, H0VI92	26	cellular_component			GO:0043234	protein complex	H0V075, H0V0L8, Q6WDN9, H0VTW5, H0VD80, H0VDU5, H0VLR3, H0VRT7, H0VJ49, H0VK81, H0UTZ2, H0VBM5, H0VL04, H0V5K2, H0V8A6, H0W865, H0V943, H0VFZ5, H0VUV6, B2ZPE9, H0VCC3, H0VST5, H0V0G7, H0VD75, H0VCU7, H0WBH6, H0UW57, H0V9G6, H0VLA9	29	cellular_component
	A9Z0V9	H0W9W4	H0UWT4			A0A286XJE0	3.13329	1.65959	0.496592			GN=CPE	1.01859	0.998904		GN=ITGB4	1.00925	0.999018		GN=SNX5	0.972747	0.999386
	A0A286XP79	A0A286Y151	A0A286Y424			H0W3W3	0.519996	0.246604	0.461318			GN=COQ6	0.990832	0.998832		GN=VPS29	1.00925	0.99888		GN=COL4A1	1.00925	0.99934
	A0A286XI72	H0UUR0	H0VSH2			A0A286XM22	0.57544	0.255859	0.448745			GN=TUBGCP2	0.990832	0.998721		GN=NPC1	0.990832	0.998858		GN=ZW10	0.990832	0.999304
	H0VBM5	A0A286XCL4	H0VZE6			F0UZ11	0.428549	0.197697	0.440555			GN=AK6	0.990832	0.998578		GN=TSC1	0.990832	0.998848		GN=CAPZA2	1	0.999208
	A0A286XV95	H0V8S3	A0A286X9U8			A0A2C9F1F1	3.76704	1.70608	0.436516			GN=PRPF8	0.990832	0.998362		GN=TAMM41	0.990832	0.998774		GN=SNRNP40	0.990832	0.999196		Figure 2i, j, k: KEGG analysis
	H0VM65	A0A286XI72	H0VTW9			H0V8S3	1.5417	0.660694	0.428549			GN=NRBP1	0.990832	0.998333		GN=PSMD6	0.990832	0.99874		GN=PTPN13	0.990832	0.99906			LIM vs NOR							FDM vs NOR									LIM vs FDM
	A0A286XM26	H0VRE3	H0W507			H0VM65	1.5417	0.619441	0.401791			GN=NPC1	0.990832	0.998295		GN=TMX1	0.981748	0.998675		GN=Rab4b	0.990832	0.999025			KEGG Pathway	Pathway Name	genes quantity	total gene for analysis				KEGG Pathway	Pathway Name	genes quantity	KEGG Class	genes quantity	total gene for analysis				KEGG Pathway	Pathway Name	genes quantity	total gene for analysis
	H0VHZ5	A0A286XG28	Q91XW4			A0A286XI72	1.59956	0.570164	0.359749			GN=MRPL53	0.990832	0.998229		GN=PIK3CB	0.990832	0.998659		GN=REEP5	0.981748	0.998976			mmu04141	Protein processing in endoplasmic reticulum	12	215	LIM vs NOR			mmu00010	Glycolysis / Gluconeogenesis	9	FDM vs NOR	9	178	FDM vs NOR			mmu03010	Ribosome	13	180	LIM vs FDM
	H0VDI5	H0VM65	H0W865			H0V140	0.519996	0.0444631	0.083946			GN=ZFPL1	0.990832	0.99813		GN=C18orf32	0.990832	0.998547		GN=PTCD3	0.990832	0.998964			mmu03010	Ribosome	11	215	LIM vs NOR			mmu01230	Biosynthesis of amino acids	9	FDM vs NOR	9	178	FDM vs NOR			mmu04510	Focal adhesion	7	180	LIM vs FDM
	H0VLU0	H0V2V2	H0VFZ5									GN=USP25	0.990832	0.998051		GN=Ctps1	0.990832	0.998514		GN=ABCC1	0.990832	0.998879			mmu04530	Tight junction	9	215	LIM vs NOR			mmu04151	PI3K-Akt signaling pathway	8	FDM vs NOR	8	178	FDM vs NOR			mmu04530	Tight junction	7	180	LIM vs FDM
	A0A286Y3F1	H0V481	H0V0W8									GN=--	0.990832	0.998032		GN=S100A4	1	0.998458		GN=COX20	1	0.998794			mmu00010	Glycolysis / Gluconeogenesis	8	215	LIM vs NOR			mmu04141	Protein processing in endoplasmic reticulum	7	FDM vs NOR	7	178	FDM vs NOR			mmu04261	Adrenergic signaling in cardiomyocytes	7	180	LIM vs FDM
	H0V9R6	H0VGS0	H0VCC4		The genes with fold change more than 1.3 fold							GN=SURF1	0.990832	0.998019		GN=EIF4H	1.00925	0.998454		GN=MIPEP	0.990832	0.998788			mmu01230	Biosynthesis of amino acids	8	215	LIM vs NOR			mmu04530	Tight junction	5	FDM vs NOR	5	178	FDM vs NOR			mmu04141	Protein processing in endoplasmic reticulum	6	180	LIM vs FDM
	H0V215	H0VL04	H0V1F1			GENE	FDM vs NOR	LIM vs NOR	LIM vs FDM			GN=OPLAH	1.01859	0.997889		GN=SLC12A7	0.990832	0.9984		GN=YWHAZ	0.990832	0.99877			mmu04151	PI3K-Akt signaling pathway	7	215	LIM vs NOR			mmu04512	ECM-receptor interaction	5	FDM vs NOR	5	178	FDM vs NOR			mmu00190	Oxidative phosphorylation	6	180	LIM vs FDM
	A0A286X9V2	A0A286X890	A0A286XLX4			A4L9L7	0.299226	5.29664	15.8489			GN=FBXO38	0.981748	0.99783		GN=ARFGEF1	0.990832	0.998302		GN=NFYC	0.990832	0.998768			mmu04510	Focal adhesion	7	215	LIM vs NOR			mmu04015	Rap1 signaling pathway	4	FDM vs NOR	4	178	FDM vs NOR			mmu04020	Calcium signaling pathway	6	180	LIM vs FDM
	H0UWP6	H0VQ28	H0VNU3			A4L9L5	0.343558	3.80189	8.87156			GN=MAGOH	0.990832	0.997825		GN=NIPBL	0.954993	0.998205		GN=SCAMP5	0.990832	0.998627			mmu04910	Insulin signaling pathway	6	215	LIM vs NOR			mmu04066	HIF-1 signaling pathway	4	FDM vs NOR	4	178	FDM vs NOR			mmu04151	PI3K-Akt signaling pathway	6	180	LIM vs FDM
	A0A286XRV4	H0W9H4	H0VD80			A3RLD9	0.233346	2.03236	8.70964			GN=OCRL	0.990832	0.997825		GN=USP10	0.990832	0.998199		GN=AACS	0.972747	0.998621			mmu04020	Calcium signaling pathway	5	215	LIM vs NOR			mmu04910	Insulin signaling pathway	4	FDM vs NOR	4	178	FDM vs NOR			mmu04145	Phagosome	6	180	LIM vs FDM
	A0A286X8T7	A0A286XFB3	H0W2U2			A7L5B2	0.469894	3.7325	7.65597			GN=S100A11	1.03753	0.997798		GN=LGALSL	0.972747	0.998124		GN=VMA21	0.981748	0.9986			mmu04066	HIF-1 signaling pathway	5	215	LIM vs NOR			mmu04727	GABAergic synapse	4	FDM vs NOR	4	178	FDM vs NOR			mmu04974	Protein digestion and absorption	5	180	LIM vs FDM
	A0A286Y0S5	A0A286XM22	A0A286XA82			H0UUU1	0.244343	2.07014	6.98232			GN=UQCRC2	1	0.99771		GN=APOOL	0.981748	0.998028		GN=COX4I1	0.972747	0.998595
	A0A286Y396	P33431	H0V5S9			P68281	0.57544	3.25087	5.34564			GN=Bckdha	0.990832	0.997706		GN=Rps26	0.937562	0.997993		GN=NDEL1	0.990832	0.998586
	H0VAR5	A0A286XLN2	H0VBM5			A7L5B4	0.724436	3.76704	5.10505			GN=IQSEC3	0.990832	0.997689		GN=PDE6B	0.981748	0.997928		GN=PARK7	0.990832	0.99853
	A0A286XJN1	H0VH33	H0VQX1			H0WBQ6	0.608135	2.03236	3.31131			GN=MEIS1	0.990832	0.997679		GN=Gosr2	0.990832	0.997856		GN=EIF4A3	1	0.998402
	H0VPX9	A0A286XPF3	H0WBT2			A4L9L6	0.724436	2.51189	3.25087			GN=C18orf32	0.990832	0.997652		GN=ACBD5	0.990832	0.997848		GN=CC2D1A	0.990832	0.998397
	H0V0G7	A0A286XPU3	H0UTZ2			H0WCV4	0.432514	1.39316	3.10456			GN=PTBP1	0.990832	0.997623		GN=--	0.990832	0.997751		GN=NABP1	0.990832	0.998116
	A0A286XHH5	A0A286XYZ6	H0V2M6			H0VRT7	0.570164	1.59956	2.75423			GN=CD99L2	0.990832	0.997574		GN=BDH2	0.990832	0.997718		GN=MRPL43	0.990832	0.998108
	A0A286XJE0	A0A286XGM3	H0UVD1			P11415	0.717794	2.05116	2.67917			GN=--	1.02802	0.997532		GN=TIMM8B	0.990832	0.997668		GN=SFXN1	0.981748	0.998017
	A0A286Y030	A0A286XHP1	H0V0L8			A0A286Y424	0.724436	1.94089	2.44343			GN=TMUB1	0.990832	0.997519		GN=OXR1	1.00925	0.997627		GN=NUDC	1	0.997844
	A0A286XLK7	H0V5K2	H0VN69			H0VZE6	1.39316	3.25087	2.29087			GN=SLC6A9	0.990832	0.997438		GN=DKK3	1.08643	0.997622		GN=NUDC	1	0.997844
	A0A286XF58	H0V8A6	H0VL04			H0W865	0.751623	1.51356	1.97697			GN=DERL2	0.990832	0.997367		GN=ZCCHC8	0.963829	0.997572		GN=LOC100732533	1.09648	0.997804
	H0UWS6	H0VX59	A0A286XF96			H0VFZ5	0.679204	1.34276	1.97697			GN=GOLGB1	0.990832	0.997284		GN=NADH3	0.981748	0.997443		GN=LANCL1	0.990832	0.997735
	A0A286XZC3	H0V269	H0V6K5			H0W2U2	0.416869	0.731139	1.75388			GN=--	1.01859	0.997277		GN=PANK4	0.990832	0.997411		GN=DNAJC7	0.990832	0.997732
	A0A286XNY1	H0W091	H0VT63			H0VBM5	1.75388	2.93765	1.67494			GN=PAPOLA	0.990832	0.997274		GN=ARFGAP2	0.990832	0.997348		GN=S100A11	1	0.997491
	A0A286X952	A0A286XF96	H0VN20			H0UTK9	1.31826	1.87068	1.40605			GN=UCHL5	0.990832	0.997256		GN=PGM2L1	0.990832	0.997188		GN=FBXO38	0.981748	0.997481
	H0VSJ8	A0A286XTW4	A0A286X8T7			H0UT45	1.48594	2.07014	1.38038			GN=AKAP10	0.990832	0.997105		GN=TXNDC12	0.963829	0.997162		GN=UACA	0.990832	0.997169
	H0VIA2	H0VUV6	H0V0G7			A0A286XK05	1.45881	2.03236	1.38038			GN=WDR89	0.990832	0.996971		GN=VMA21	0.990832	0.997148		GN=UFC1	0.990832	0.996932
	B5AN23	A0A286XGL1	H0UZG7			H0V795	0.469894	0.619441	1.31826			GN=NCKAP1	0.981748	0.996821		GN=USF1	0.990832	0.996966		GN=TRMT112	1.02802	0.996847
	H0V795	B2ZPE9	H0VST5			H0V657	1.40605	1.83654	1.30617			GN=CAPZB	0.990832	0.996764		GN=GHITM	0.990832	0.996817		GN=TCP1	0.990832	0.996754
	H0W3T8	H0W1G1	H0VQH8			B2ZPE9	0.751623	0.570164	0.751623			GN=CLTCL1	0.990832	0.996656		GN=CNOT3	0.990832	0.996747		GN=STXBP3	1	0.996651
	H0VS41	H0V7V6	H0W915			A0A286XMW9	0.613762	0.465586	0.751623			GN=DNM3	0.990832	0.996574		GN=Mprip	0.981748	0.996733		GN=CSRP2	0.990832	0.996625
	H0UVC5	H0VST5	H0UYI9			A0A286XZC3	2.24905	1.72187	0.751623			GN=DHRS1	0.990832	0.996513		GN=AQP1	0.990832	0.996705		GN=PHPT1	0.954993	0.99662
	A0A286XRU5	H0W0K2	H0VGW4			H0UVA7	0.666807	0.505825	0.744732			GN=WDR45B	0.990832	0.996456		GN=OSBPL11	0.990832	0.996623		GN=SYPL1	1.00925	0.996502
	A0A286XIP7	H0VCN8	A0A286X9V2			A0A286X890	0.751623	0.559758	0.737904			GN=Eif4b	0.990832	0.996449		GN=LRRC59	0.990832	0.996614		GN=QDPR	0.990832	0.996353
	H0UVA7	A0A286XMW9	H0V1F7			A0A286XGM3	0.679204	0.47863	0.717794			GN=OSBPL11	0.990832	0.996442		GN=TRIP10	1	0.996529		GN=PATL1	0.990832	0.99631
	H0W8R6	P60987	A0A286XLL3			H0VI92	0.580764	0.428549	0.704693			GN=NCKIPSD	0.990832	0.996426		GN=PPP4C	0.990832	0.996477		GN=C18orf32	0.990832	0.996199
	H0V6C7	A0A286Y3I3	H0VUC2			H0V9R6	1.83654	1.31826	0.698232			GN=COL4A2	0.990832	0.996355		GN=POLR2B	0.990832	0.996476		GN=SRI	1.04713	0.996116
	H0VRT7	A0A286XB17	A0A286Y3I3			A0A286Y3F1	2.03236	1.43219	0.691831			GN=ACTC1	0.954993	0.996286		GN=DTNA	0.990832	0.99646		GN=STAT2	0.990832	0.996115
	A0A286XDI6	H0VUC2	A0A286XCL4			A0A286XTX1	0.613762	0.420727	0.685488			GN=FKBP8	0.990832	0.996191		GN=WAPL	0.990832	0.996446		GN=VNN1	0.990832	0.996095
	H0V286	A0A286XQS7	A0A286XQ69			A0A286XG28	0.580764	0.398107	0.672977			GN=PLXNA1	0.990832	0.99618		GN=SNX29	0.990832	0.996379		GN=CEND1	0.990832	0.996075
	H0VB71	H0VCU7	H0VEX0			H0V6K5	0.57544	0.387258	0.666807			GN=DYNLL1	0.990832	0.995866		GN=--	0.990832	0.996245		GN=Ndufa9	0.990832	0.995872
	H0W9M5	H0VS22	H0UWS6			A0A286X8T7	3.10456	2.0893	0.660694			GN=Lig1	0.990832	0.995832		GN=TSPAN9	0.990832	0.996242		GN=ABCB6	0.990832	0.995753
	A7L5B2	H0VI61	A0A286XFB3			H0V0G7	2.35505	1.59956	0.660694			GN=FECH	0.990832	0.995819		GN=CD9	0.981748	0.995866		GN=ENG	0.990832	0.99551
	H0WBQ6	H0UZG7	H0VH33			H0VST5	0.636796	0.440555	0.654636			GN=CD55	0.990832	0.995814		GN=Ddx3x	0.990832	0.995825		GN=CARM1	0.981748	0.995475
	H0W4J0	A0A286XZA5	H0UXI0			A0A286XFB3	0.666807	0.413047	0.608135			GN=PRPF3	0.990832	0.995789		GN=DUPD1	0.990832	0.995806		GN=RMND5A	0.990832	0.995382
	A0A286XG28	F0UZ11	H0UWZ5			A0A286XB17	0.717794	0.416869	0.57544			GN=SHOC2	0.990832	0.995784		GN=ISCA2	0.990832	0.995781		GN=COMMD8	0.990832	0.995193
	H0VPN1	H0VTS7	A0A286XHH5			H0WD96	0.534564	0.30761	0.544503			GN=VMA21	0.981748	0.995748		GN=EIF3M	0.990832	0.995728		GN=SDR39U1	1	0.995006
	H0V481	H0WD96	H0UZX0			H0VH49	0.648634	0.380189	0.534564			GN=S100A9	1.04713	0.995626		GN=C2CD5	0.963829	0.995666		GN=COPS5	1	0.995004
	P68281	H0V1F7	A0A286XY16			A0A286XJE0	3.13329	1.65959	0.496592			GN=RAP1GAP	1	0.995571		GN=LZTFL1	1	0.995593		GN=FAM213B	0.990832	0.994953
	H0VGS0	H0V5A7	A0A286XB17			H0VRE3	1.43219	0.666807	0.474242			GN=DPP6	0.990832	0.995388		GN=SEC61B	0.972747	0.995463		GN=UBE2V2	0.990832	0.994715
	H0W2U2	H0V6K5	H0VS22			H0W3W3	0.519996	0.246604	0.461318			GN=IK	0.990832	0.995231		GN=EEF1G	0.990832	0.995446		GN=TOMM34	0.990832	0.994567
	A0A286XFB3	H0W641	A0A286Y151			A0A286XM22	0.57544	0.255859	0.448745			GN=C19orf54	0.990832	0.995206		GN=NAALAD2	0.990832	0.995412		GN=SUGT1	1	0.994516
	A4L9L5	H0VVN6	A0A286XFQ6			F0UZ11	0.428549	0.197697	0.440555			GN=CD248	0.990832	0.995159		GN=FBXO38	0.990832	0.995312		GN=LMNB1	0.981748	0.99447
	A0A286XM22	A0A286XTX1	H0UT00			A0A2C9F1F1	3.76704	1.70608	0.436516			GN=SIL1	0.990832	0.995062		GN=CPSF2	0.990832	0.995291		GN=Rps20	0.990832	0.994407
	H0V3S4	H0W3W3	A0A286Y5G1			H0V8S3	1.5417	0.660694	0.428549			GN=MLST8	0.990832	0.995045		GN=S100A11	1.02802	0.995288		GN=ZC3H18	0.990832	0.994269
	H0UYF4	H0W8M5	A0A286XJN1			H0VM65	1.5417	0.619441	0.401791			GN=SMARCC1	0.990832	0.994928		GN=ADAM10	0.990832	0.995271		GN=PLBD1	0.990832	0.994251
	A0A286XYZ6	H0V8W0	A0A286XPU3			A0A286XI72	1.59956	0.570164	0.359749			GN=PCDH7	0.990832	0.994888		GN=PRCP	0.990832	0.994915		GN=NDUFB3	0.990832	0.994199
	A3RLD9	A0A286XVQ3	A0A286XR88			A0A286XH69	1.90546	0.672977	0.353183			GN=UBAC2	0.990832	0.994792		GN=Ctage5	0.990832	0.994907		GN=KANK1	0.990832	0.994193
	A0A286XHP1	H0V140	H0VYP7			A0A286XM26	2.26987	0.724436	0.322107			GN=SMAP2	0.990832	0.994775		GN=SLC9A6	0.990832	0.994764		GN=PDLIM5	0.990832	0.994014
	H0VX59	H0VI92	H0WD96			A0A286XP79	2.80543	0.744732	0.272898			GN=PDE1B	0.990832	0.994774		GN=SMARCB1	0.990832	0.994761		GN=CORO6	0.990832	0.993868
	H0W091	H0VH49	H0VLU0			H0V140	0.519996	0.0444631	0.083946			GN=MRPS27	0.990832	0.994768		GN=RAB27A	0.990832	0.994701		GN=FUNDC2	1	0.993701
	H0V943	H0VPZ2	H0VH49									GN=MFF	1.02802	0.994711		GN=ECHDC3	0.990832	0.994624		GN=CYBRD1	0.990832	0.993671
	H0UTW1	A0A286XBQ9	A0A286XQS7									GN=--	0.990832	0.994639		GN=COPS7B	0.990832	0.994609		GN=TH	0.990832	0.993666
	H0V7V6	A0A286XDT1	H0V5K2									GN=--	0.990832	0.994586		GN=TH	0.990832	0.994516		GN=MPP1	1	0.993646
	H0VST5	H0VFG6	H0VCU7									GN=RNF2	0.990832	0.994498		GN=IQSEC3	0.990832	0.994509		GN=HMGCL	0.990832	0.993587
	A0A286XMW9	H0V442	A0A286XLK7									GN=TTC37	0.990832	0.994488		GN=PSPH	0.990832	0.994423		GN=SEC13	0.990832	0.993549
	H0VCC3	H0V0L8	A0A286XRV4									GN=HEATR3	0.990832	0.994415		GN=PSME3	0.981748	0.994363		GN=CLINT1	1	0.993481
	P60987	A0A286XQY6	A0A286XJE0									GN=FARP1	1	0.994389		GN=GNPNAT1	1.00925	0.994363		GN=GNPNAT1	0.937562	0.993473
	H0W7N7	A0A286XXQ1	H0W0I4									GN=CYP2F1	0.981748	0.994309		GN=ADAM22	0.990832	0.994358		GN=PLD4	0.990832	0.993469
	H0VTW9	H0V2M2	H0VRE3									GN=SUMO1	1.02802	0.994267		GN=RHPN2	0.990832	0.994267		GN=ITGB2	0.981748	0.993314
	H0VI61	A0A286XB48	H0W3W3									GN=RELA	1.01859	0.994243		GN=NUDT3	0.990832	0.994152		GN=PPP2R5A	0.981748	0.993249
	A4L9L7	H0UT45	H0UYY9									GN=SNX1	1.01859	0.994207		GN=PTPN1	0.990832	0.99407		GN=RNH1	1	0.993233
	H0WBT2	A0A286XA82	A0A286X8W5									GN=--	0.981748	0.9941		GN=RAB11B	0.990832	0.994024		GN=CC2D1B	0.990832	0.993226
	A0A286XZA5	A0A286XCE4	A0A286XM22									GN=PSMC5	0.972747	0.99406		GN=MSI2	0.990832	0.994004		GN=PRDX5	1.00925	0.99317
	F0UZ11	H0VD80	F0UZ11									GN=CLIC4	1.02802	0.993959		GN=COPS4	0.990832	0.993764		GN=Dcn	0.765597	0.993158
	H0VMM4	H0V0Z9	A0A2C9F1F1									GN=EXOC3	0.990832	0.993795		GN=IARS2	0.990832	0.993744		GN=RELA	0.990832	0.993157
	H0WCV4	H0UTK9	H0V016									GN=Arf4	0.972747	0.993647		GN=RAB24	0.990832	0.993649		GN=PAG1	0.990832	0.992712
	H0WD96	A0A2C9F1F1	H0V8S3									GN=UBA3	0.990832	0.993569		GN=VPS11	0.990832	0.993646		GN=--	0.990832	0.992707
	H0V5A7	H0VRT7	A0A286Y0S5									GN=SLC1A5	1.03753	0.993411		GN=PSMB5	1	0.993575		GN=EXOC1	0.990832	0.992697
	H0V6K5	H0VTA4	H0VM65									GN=UCKL1	0.990832	0.993338		GN=ACADSB	1	0.993486		GN=TIMP2	0.990832	0.992624
	H0VVN6	H0VJK2	H0VUV6									GN=UBXN6	0.990832	0.993251		GN=Vps4a	0.990832	0.993303		GN=CBR3	1	0.992446
	H0VSH2	P11415	A0A286XV70									GN=SSR1	0.990832	0.993208		GN=LETM1	0.981748	0.992915		GN=BCKDHB	0.990832	0.992288
	A0A286XTX1	A7L5B2	A0A286Y363									GN=APP	0.990832	0.992929		GN=RALGPS2	0.990832	0.99275		GN=IQSEC3	0.990832	0.992199
	H0W3W3	H0WBQ6	A0A286XI72									GN=CDC42	1	0.992921		GN=TNPO3	0.990832	0.992702		GN=FAM136A	0.990832	0.992132
	H0W8M5	H0VBM5	A0A286XH69									GN=USP8	0.990832	0.992752		GN=BAZ1B	0.990832	0.992627		GN=RRAS2	1	0.992077
	A0A286XVQ3	H0V657	A0A286XV95									GN=TECPR1	0.990832	0.992575		GN=RPS16	0.990832	0.99253		GN=ANKMY2	0.990832	0.991974
	H0UUU1	H0VHZ5	A0A286XM26									GN=HNRNPL	0.981748	0.992526		GN=TNNT2	0.981748	0.992473		GN=DPYSL3	1	0.991888
	H0V140	P68281	A0A286XP79									GN=Vamp2	0.972747	0.992461		GN=HAGH	1	0.992378		GN=VAMP4	1.01859	0.991857
	H0VI92	H0VDI5	H0V140									GN=BAZ1B	0.990832	0.992445		GN=DMTN	0.990832	0.992187		GN=DVL2	1	0.991841
	H0VH49	A9LPA2										GN=TXNL1	0.990832	0.992443		GN=COPZ1	1.01859	0.991912		GN=PPP1R8	0.981748	0.99181
	A0A286XBQ9	A4L9L5										GN=LZTFL1	0.972747	0.992363		GN=TPPP	0.946237	0.991871		GN=LAMTOR2	1	0.991802
	A0A286XIP7	A4L9L6										GN=MAPK3	1	0.992337		GN=TMEM43	1.00925	0.991774		GN=TTC37	0.990832	0.991798
		A3RLD9										GN=KCNMA1	1	0.992256		GN=AUP1	1.02802	0.991581		GN=TMX1	1	0.99172
		H0W865										GN=MAPK14	1	0.992178		GN=GCAT	0.990832	0.991563		GN=--	0.990832	0.991664
		H0VNU3										GN=MAPK14	1	0.992178		GN=TOM1	0.990832	0.991547		GN=LRRC4C	1	0.991662
		A0A286X8T7										GN=AGFG1	0.990832	0.992122		GN=SEMA4D	1	0.991465		GN=SEC23IP	0.990832	0.991514
		H0VCC4										GN=BCKDHB	0.990832	0.991957		GN=TMUB1	1	0.991402		GN=SLC27A1	1	0.991454
		A0A286Y5A6										GN=UEVLD	0.981748	0.991887		GN=APOE	0.990832	0.991338		GN=LOC100714742	0.963829	0.991334
		A7L5B3										GN=UEVLD	0.981748	0.991887		GN=UVRAG	0.981748	0.991232		GN=LOC100723593	1.02802	0.991332
		H0VAR5										GN=ANKMY2	0.990832	0.991779		GN=METTL26	1	0.991077		GN=RAB31	0.963829	0.991101
		H0VD75										GN=PCYOX1	0.981748	0.991636		GN=ABCB7	0.990832	0.990998		GN=LARP7	0.990832	0.991048
		H0VPX9										GN=COMMD4	0.990832	0.991636		GN=--	0.981748	0.990977		GN=CAMK2D	1	0.9909
		H0V0G7										GN=EIF3I	1	0.991631		GN=COPZ2	1.00925	0.990935		GN=CAMK2D	1	0.9909
		A3RLE0										GN=NDUFV1	0.981748	0.991595		GN=Xirp1	0.990832	0.990892		GN=TECPR1	1	0.990806
		A7L5B4										GN=MRPS21	1	0.991543		GN=MESD	1.00925	0.990765		GN=GSTM3	0.972747	0.990595
		H0V1F1										GN=TRAPPC11	0.981748	0.991392		GN=GADD45GIP1	1	0.990728		GN=RPAP3	0.981748	0.990594
		A0A286XJE0										GN=Dtd2	0.990832	0.991391		GN=ARPC1A	0.990832	0.990673		GN=PDIA6	0.990832	0.99035
		Q91XW4										GN=NXT1	0.981748	0.991354		GN=MIEN1	0.990832	0.990342		GN=PLA2G6	0.990832	0.99004
		A0A286Y030										GN=TPP1	1.01859	0.991314		GN=PLEKHA7	0.990832	0.990255		GN=JAK1	0.981748	0.990034
		A4L9L7										GN=THTPA	0.981748	0.991286		GN=Cad	0.981748	0.990147		GN=ARFGEF1	0.990832	0.98997
		H0UWT4										GN=PSMC6	0.981748	0.991174		GN=MRPL4	0.981748	0.990139		GN=PLAA	1	0.989954
		A0A286Y424										GN=TIMM21	0.981748	0.991053		GN=NXT1	1	0.990031		GN=NTM	0.981748	0.989905
		A0A286XZC3										GN=MRPL3	1	0.991038		GN=TXNDC9	0.990832	0.989956		GN=GLMN	1	0.989839
		H0UUU1										GN=RAB3C	0.963829	0.990959		GN=PLA2G6	0.990832	0.989955		GN=ARMT1	0.972747	0.989793
		H0VZE6										GN=TM9SF2	0.990832	0.990741		GN=KIF3A	0.963829	0.989854		GN=CRYL1	0.990832	0.989749
		A0A286X952										GN=ARFGEF1	0.990832	0.990714		GN=MVD	0.981748	0.989786		GN=PRKCSH	0.990832	0.989634
		A0A286X9U8										GN=OXR1	0.990832	0.990636		GN=ERMP1	1	0.989772		GN=UBR5	0.981748	0.989609
		H0V9G0										GN=AHSA1	0.981748	0.990607		GN=ARHGEF12	0.990832	0.989747		GN=NAGK	0.981748	0.989462
		H0W364										GN=HSPBP1	1	0.990603		GN=SERPINB8	0.972747	0.989719		GN=TRIM54	0.981748	0.989343
		H0VSJ8										GN=ACP2	0.981748	0.990496		GN=SNRPF	0.928966	0.989641		GN=TRAPPC8	0.990832	0.989197
		H0W507										GN=TMX1	0.990832	0.990395		GN=LMAN1	1	0.989457		GN=SIGMAR1	0.990832	0.989191
		H0VIA2										GN=GNG12	1	0.990378		GN=AP2M1	0.963829	0.989396		GN=COII	1	0.988981
		H0V0W8										GN=TST	0.990832	0.990353		GN=CYFIP2	0.990832	0.989378		GN=WASHC5	0.990832	0.988935
		A0A286XK05										GN=RHEB	0.990832	0.990277		GN=PCCA	0.990832	0.989366		GN=WASHC5	0.990832	0.988935
												GN=--	0.990832	0.990142		GN=COPRS	0.981748	0.989311		GN=TMUB1	0.981748	0.988922
												GN=MYO6	0.981748	0.990128		GN=ATIC	0.981748	0.989274		GN=AP2M1	0.963829	0.988905
												GN=DMD	0.990832	0.990033		GN=MTMR3	0.990832	0.989233		GN=SNW1	0.972747	0.9888
												GN=ATP8A1	0.990832	0.989995		GN=CPLX3	0.937562	0.989207		GN=APOB	0.990832	0.988796
												GN=NUP37	1	0.989928		GN=BCHE	1	0.989164		GN=MAP1LC3A	1	0.988773
												GN=ADSL	1	0.989824		GN=PRKCB	0.981748	0.989125		GN=MEN1	1	0.988593
												GN=KCNAB2	1.03753	0.98977		GN=Zc3h15	0.981748	0.989124		GN=IDH1	0.990832	0.988272
												GN=RAB6B	1	0.989723		GN=PPFIA3	1	0.989012		GN=OXR1	0.981748	0.988264
												GN=LRRC8A	0.990832	0.989682		GN=GRSF1	0.990832	0.988955		GN=SLC17A7	0.972747	0.98823
												GN=GABPA	0.990832	0.98952		GN=BCAS2	1	0.988954		GN=SPIN1	1	0.988162
												GN=TMEM173	0.981748	0.989407		GN=DSTN	0.990832	0.988944		GN=SUMO1	1.00925	0.988132
												GN=LLGL1	0.990832	0.989265		GN=GGT5	0.990832	0.988937		GN=VPS37C	1.00925	0.988096
												GN=NUP62	1	0.989085		GN=DCAF1	0.990832	0.988842		GN=CPNE5	0.981748	0.988075
												GN=MTHFD1	0.981748	0.989004		GN=HS1BP3	1.00925	0.988807		GN=LZTFL1	0.963829	0.987957
												GN=SLC17A7	0.972747	0.988958		GN=STAG2	1	0.988709		GN=ADAM22	1	0.987946
												GN=CCDC91	0.981748	0.988957		GN=ARHGAP35	1	0.98869		GN=ACIN1	0.990832	0.987916
												GN=PDE1C	0.990832	0.988888		GN=L2HGDH	1	0.988611		GN=PHOSPHO1	0.981748	0.987907
												GN=CLINT1	0.990832	0.988838		GN=AASDHPPT	0.981748	0.98853		GN=UBE2D4	1	0.987825
												GN=DNPEP	0.990832	0.98867		GN=SIL1	0.990832	0.988509		GN=JMJD6	1	0.987783
												GN=STX18	0.981748	0.988632		GN=SMARCD2	0.990832	0.988506		GN=GRK5	0.981748	0.987771
												GN=FAM129B	1	0.988617		GN=LOC100717315	0.990832	0.988473		GN=XPNPEP1	1	0.987705
												GN=SF3B1	1	0.988553		GN=EPN2	0.972747	0.988427		GN=STK4	0.972747	0.98757
												GN=ANXA7	1.02802	0.988549		GN=TMX2	1.04713	0.988427		GN=LRRC1	0.990832	0.987498
												GN=COX4I1	0.981748	0.988455		GN=ATXN2L	1.00925	0.988412		GN=MAP2K1	0.981748	0.987486
												GN=PPCS	0.981748	0.988383		GN=PHPT1	1	0.988241		GN=SCRN3	1	0.987271
												GN=SCAMP2	1	0.988329		GN=PFDN2	1.04713	0.98819		GN=ABHD4	0.990832	0.987238
												GN=USP28	0.981748	0.988312		GN=SCRN2	1	0.988188		GN=MPP4	0.990832	0.986856
												GN=AASDHPPT	1	0.988278		GN=FBLN2	1.03753	0.988174		GN=DIS3	1.00925	0.98671
												GN=Prpf4	0.990832	0.988109		GN=LMOD3	1	0.988137		GN=MMP14	0.990832	0.986625
												GN=BIN3	1	0.988087		GN=SYT12	0.981748	0.988119		GN=COPS8	0.981748	0.986489
												GN=HACE1	1	0.988082		GN=OPTN	0.990832	0.987999		GN=PSMD4	0.972747	0.98643
												GN=PDPR	1.00925	0.988082		GN=VPS18	0.981748	0.987683		GN=YOD1	0.963829	0.986422
												GN=COX7A1	1.01859	0.988042		GN=EIF2B5	0.972747	0.987594		GN=EXOC5	0.981748	0.986354
												GN=GARS	1	0.98794		GN=RELA	1.01859	0.987402		GN=MRPL15	1	0.986321
												GN=LYPLAL1	1	0.987885		GN=NEK7	1	0.9874		GN=BCL2L1	1	0.986279
												GN=CSTB	0.963829	0.98788		GN=RXRB	1	0.987308		GN=SCAMP4	0.981748	0.986149
												GN=GNPNAT1	0.954993	0.987837		GN=COX4I1	1	0.987051		GN=TCP11L1	0.981748	0.986043
												GN=MPZL1	1	0.987746		GN=GAMT	1.03753	0.987025		GN=PHKG2	1	0.98591
												GN=CDIPT	0.972747	0.987733		GN=CD2BP2	1.00925	0.986965		GN=Rplp1	1	0.985892
												GN=TAGLN3	0.981748	0.987704		GN=LSM4	0.981748	0.986911		GN=JAM2	0.990832	0.985766
												GN=AMACR	1	0.987644		GN=SCAMP4	0.981748	0.986871		GN=STAU2	0.981748	0.985715
												GN=MRPL4	1	0.987609		GN=DNM3	0.981748	0.986859		GN=ADSS	0.990832	0.985708
												GN=SYPL1	0.981748	0.987464		GN=SNX5	0.972747	0.986839		GN=APLP2	0.981748	0.985705
												GN=CHL1	1.00925	0.987464		GN=NT5DC1	0.990832	0.98679		GN=--	1	0.985546
												GN=SNX5	0.954993	0.987453		GN=Ggct	0.990832	0.986783		GN=RAB27B	1	0.985447
												GN=COPB1	1	0.987246		GN=DYNC1I1	0.990832	0.98667		GN=--	1	0.985344
												GN=TMEM209	1.00925	0.987168		GN=Atl2	0.990832	0.986511		GN=C11orf54	1	0.985248
												GN=BCAS3	0.981748	0.98714		GN=ACTL6A	0.981748	0.986489		GN=CAMKK1	1	0.985175
												GN=CLCC1	0.972747	0.987136		GN=PHKB	0.981748	0.986437		GN=RNF40	0.981748	0.985151
												GN=ARSA	0.981748	0.987115		GN=MCCC2	1.03753	0.986407		GN=TRA2B	0.981748	0.985151
												GN=SNPH	1	0.987098		GN=WASHC3	0.981748	0.98636		GN=CD276	0.990832	0.985128
												GN=Ier3ip1	1.05682	0.986982		GN=TTC37	0.981748	0.986288		GN=YIPF2	0.981748	0.984892
												GN=HSPA2	0.990832	0.986944		GN=VHLL	1	0.986265		GN=LOC100718897	0.981748	0.984872
												GN=UBR5	1	0.986937		GN=CAPZA1	1	0.98618		GN=ZC3HAV1	1	0.984686
												GN=LAMA1	1.00925	0.986806		GN=CPNE3	0.990832	0.986156		GN=SLC4A1AP	1	0.984618
												GN=DST	0.990832	0.986783		GN=NDUFS7	0.981748	0.986024		GN=CPSF2	0.981748	0.984557
												GN=--	1	0.986769		GN=Trappc10	0.981748	0.985923		GN=PSMC3	0.990832	0.984502
												GN=RPE65	0.794328	0.986729		GN=SAFB2	0.990832	0.985647		GN=GRPEL1	0.972747	0.984197
												GN=PRPSAP2	1	0.986726		GN=TMED8	0.990832	0.985542		GN=STRA6	1	0.984164
												GN=OAT	0.981748	0.986693		GN=MFAP4	0.887156	0.985534		GN=Gosr2	0.981748	0.984144
												GN=EMC4	0.972747	0.986665		GN=ENSA	0.981748	0.985526		GN=ANK2	0.990832	0.984078
												GN=ERBB2	0.981748	0.986575		GN=UBXN4	0.990832	0.985462		GN=LIMA1	0.990832	0.983961
												GN=GNAI3	1	0.986453		GN=ZFAND2B	1	0.985362		GN=SEC24D	0.972747	0.983825
												GN=SORD	1	0.986409		GN=DDHD1	1	0.985262		GN=ME1	1.01859	0.983793
												GN=Gosr2	0.981748	0.986286		GN=NT5C2	0.990832	0.985194		GN=SIL1	0.990832	0.983573
												GN=KIF13B	0.981748	0.986186		GN=ARHGEF11	0.990832	0.985086		GN=FBLN7	0.990832	0.983445
												GN=PITPNA	0.972747	0.986171		GN=ARHGEF11	0.990832	0.985086		GN=DNM3	1	0.983435
												GN=LRRC57	1	0.986073		GN=ADH5	0.981748	0.985071		GN=UBE2Z	1.00925	0.983377
												GN=CAMK2A	1.04713	0.986052		GN=STAT2	0.981748	0.984894		GN=FXR1	0.981748	0.983341
												GN=CAMK2A	1.04713	0.986052		GN=UMPS	1	0.984854		GN=MSH2	1.00925	0.983293
												GN=ABCB7	0.990832	0.985975		GN=C16orf62	1.02802	0.984798		GN=EIF2S1	1	0.983266
												GN=COMMD3	1	0.985803		GN=FAM45A	0.981748	0.984787		GN=PNPT1	0.981748	0.98295
												GN=DIP2C	0.981748	0.98569		GN=TTR	0.928966	0.984651		GN=FYCO1	0.990832	0.982774
												GN=Atp5l	0.981748	0.98566		GN=DNM2	0.981748	0.984616		GN=PPP1R18	0.981748	0.982486
												GN=PFKFB4	0.981748	0.985489		GN=RAD50	0.981748	0.984491		GN=CSK	0.990832	0.98239
												GN=DPP7	1	0.985487		GN=ADGRE5	0.963829	0.984387		GN=LYVE1	1	0.982362
												GN=EPX	0.990832	0.985444		GN=CORO1B	1	0.984356		GN=PRKAR1A	1	0.982361
												GN=ETF1	1	0.985272		GN=PTPN13	0.981748	0.984169		GN=--	0.981748	0.982231
												GN=HMGCL	0.981748	0.985237		GN=MSH2	1	0.984154		GN=FBP2	0.990832	0.982199
												GN=PTPN13	0.981748	0.985109		GN=RMDN3	0.990832	0.984001		GN=TWF1	1.01859	0.982094
												GN=ARPC4	1	0.985001		GN=SSBP1	1	0.983978		GN=ACP6	1	0.98207
												GN=PPIL4	0.981748	0.984983		GN=LOC100732008	1	0.983976		GN=WTAP	0.990832	0.981965
												GN=MTHFD1L	1	0.984974		GN=SYPL1	0.963829	0.983968		GN=CYFIP1	1.00925	0.98193
												GN=AKT2	1.02802	0.984972		GN=FAAH	0.981748	0.983912		GN=VTA1	0.990832	0.981898
												GN=TTR	0.92045	0.984969		GN=TMEM209	1.0666	0.983886		GN=SRGAP1	0.981748	0.981883
												GN=SIRT1	0.990832	0.984928		GN=RRS1	0.981748	0.983856		GN=CDK18	0.981748	0.981792
												GN=PHPT1	0.963829	0.984862		GN=CLVS1	1	0.983838		GN=ARHGAP12	0.981748	0.98178
												GN=C2	0.981748	0.984821		GN=IDH3A	0.972747	0.983832		GN=PNKP	0.990832	0.98165
												GN=CUL4A	1	0.98481		GN=TECR	1	0.983823		GN=S100a10	0.981748	0.981626
												GN=Tpm3	0.772681	0.984792		GN=GATD1	0.972747	0.983781		GN=TUBGCP2	0.981748	0.981538
												GN=PLEKHB1	1	0.984786		GN=COG2	0.990832	0.983754		GN=TMEM65	0.963829	0.98152
												GN=RBBP9	1	0.98455		GN=PNPO	1	0.983735		GN=MRPL24	1	0.981512
												GN=P4HA2	1.02802	0.984365		GN=FN3K	1	0.983723		GN=CALCOCO1	1	0.981454
												GN=SELENBP1	0.990832	0.984344		GN=PGAM2	1.03753	0.983661		GN=ILK	0.972747	0.981447
												GN=LOC100724065	0.990832	0.984313		GN=SNX18	1.00925	0.983656		GN=GOLPH3	1	0.981426
												GN=MAD1L1	0.990832	0.984189		GN=GDAP1	0.946237	0.983493		GN=NXT1	0.981748	0.981389
												GN=HIP1	0.963829	0.984055		GN=TECPR1	0.981748	0.983384		GN=ALG5	0.981748	0.981322
												GN=DVL3	1	0.983751		GN=DIP2A	1.02802	0.983305		GN=CHD4	0.990832	0.981249
												GN=ETFDH	0.972747	0.983722		GN=AUH	0.990832	0.983293		GN=CRYM	0.981748	0.981245
												GN=MYO7A	0.981748	0.983596		GN=Plpp3	1.01859	0.983182		GN=OS9	0.981748	0.981243
												GN=ARL1	0.972747	0.983537		GN=MTFR1L	0.981748	0.98305		GN=PSMD5	0.990832	0.981056
												GN=TRIM9	1	0.98346		GN=NAA15	0.990832	0.983031		GN=EPRS	0.981748	0.980996
												GN=--	0.990832	0.983404		GN=NADH1	1	0.982886		GN=PRPSAP2	1.01859	0.980978
												GN=CD81	1	0.983326		GN=PPME1	0.981748	0.982791		GN=ZC3H7B	1	0.980971
												GN=AKAP9	0.990832	0.983287		GN=LOC100723257	0.981748	0.982788		GN=MYOM1	0.937562	0.980926
												GN=AKAP9	0.990832	0.983287		GN=PTPN6	1	0.982723		GN=ASNS	0.981748	0.9809
												GN=SARDH	0.990832	0.983222		GN=PDE8A	1	0.982703		GN=ACYP1	0.990832	0.980892
												GN=FAM213A	0.937562	0.98319		GN=JPT1	1	0.982686		GN=PSME3	1.02802	0.980727
												GN=LOC100723118	1	0.98306		GN=DHRS7B	1	0.98265		GN=MEIS1	0.981748	0.980689
												GN=NUDT2	0.981748	0.983029		GN=HDAC6	1	0.982648		GN=BSN	0.963829	0.980482
												GN=EPB41L1	0.990832	0.982894		GN=--	1.00925	0.982623		GN=GUSB	0.981748	0.980172
												GN=--	0.981748	0.982893		GN=CLIC4	1.00925	0.982611		GN=RIPOR1	1	0.980171
												GN=UBE2O	0.990832	0.982888		GN=ERBB2	1	0.982576		GN=KPNB1	0.981748	0.980128
												GN=PLCD1	0.981748	0.982833		GN=LOC100730472	0.972747	0.982535		GN=BABAM1	1	0.980079
												GN=RRAS2	0.981748	0.982791		GN=CMTR1	0.990832	0.98251		GN=TM9SF4	0.981748	0.980062
												GN=IMPDH1	1.00925	0.982503		GN=ADD1	1	0.982504		GN=SCARB2	1	0.980048
												GN=PDGFRB	1	0.982499		GN=HMOX1	0.981748	0.982452		GN=--	0.972747	0.980033
												GN=Trappc10	1	0.982493		GN=SUMO1	1.00925	0.982402		GN=Cyth2	0.972747	0.979965
												GN=SLTM	0.972747	0.982461		GN=PTX2	1	0.982347		GN=IMPG2	0.972747	0.979964
												GN=AP3D1	1	0.982389		GN=CLINT1	0.981748	0.982322		GN=Dcun1d1	1.00925	0.979956
												GN=CAVIN2	0.990832	0.98237		GN=TCP1	0.990832	0.982303		GN=HARS	0.990832	0.979817
												GN=AACS	0.981748	0.982333		GN=RAI14	0.981748	0.982263		GN=ADAM10	1	0.979815
												GN=ADAM22	1	0.982307		GN=PROM1	1	0.982211		GN=TSC2	0.990832	0.979689
												GN=DDRGK1	0.981748	0.982153		GN=TTC8	1	0.982209		GN=CNOT10	0.981748	0.979612
												GN=BLVRA	0.990832	0.982046		GN=CPM	0.990832	0.982201		GN=CPSF7	1	0.979567
												GN=MSRB2	0.990832	0.981907		GN=C6orf203	0.981748	0.981971		GN=ATP2A2	1	0.979459
												GN=TBCD	1	0.981889		GN=HDDC3	0.981748	0.981834		GN=MAN2C1	0.990832	0.979384
												GN=ARMC6	0.972747	0.981855		GN=NUB1	1	0.981822		GN=SARAF	1	0.979358
												GN=ADSS	0.990832	0.981753		GN=CHCHD10	1	0.981765		GN=KIRREL1	0.981748	0.979337
												GN=EML1	1	0.981696		GN=Eno1	1	0.981732		GN=UBXN7	0.981748	0.9793
												GN=Eno1	0.981748	0.981655		GN=NIF3L1	0.972747	0.981642		GN=CUL1	0.990832	0.979292
												GN=NDUFB6	0.981748	0.981517		GN=EPS8L2	1	0.981565		GN=MPDU1	1	0.979201
												GN=RPRD1A	0.972747	0.981402		GN=GPC4	1	0.981551		GN=GHITM	1	0.97918
												GN=DCLK2	0.981748	0.981313		GN=STK4	0.981748	0.981504		GN=NFYB	0.990832	0.979158
												GN=GGT5	0.981748	0.981056		GN=KYAT3	0.981748	0.981313		GN=NTPCR	1	0.979092
												GN=STAT2	0.981748	0.981011		GN=RHAG	0.981748	0.98126		GN=HNRNPF	1.00925	0.979051
												GN=ZBTB20	0.981748	0.980972		GN=FKBP1B	1	0.981224		GN=ZNF326	0.981748	0.978898
												GN=SNX27	1	0.98081		GN=AKR1E2	0.990832	0.981113		GN=GABARAPL2	1	0.97887
												GN=RAD21	0.990832	0.980772		GN=EVI5L	0.990832	0.98105		GN=SNRPB	1.00925	0.978844
												GN=LARS	1	0.980709		GN=TYW5	1	0.981046		GN=TBL2	1	0.978826
												GN=ACOT9	0.981748	0.980665		GN=HSPA4	0.990832	0.981015		GN=MINK1	1.01859	0.978595
												GN=Ywhah	0.963829	0.980538		GN=AACS	1	0.980955		GN=LMAN2	1	0.978589
												GN=AKR1B1	1.00925	0.980496		GN=SERPINF1	0.903649	0.980933		GN=ACOX2	1	0.97849
												GN=LOC100731426	0.972747	0.980448		GN=HSPB7	1	0.980825		GN=NDUFS1	0.972747	0.978472
												GN=COL4A1	1	0.98043		GN=MRPL55	0.981748	0.980678		GN=LIX1L	1	0.978437
												GN=--	0.981748	0.980421		GN=DFFA	0.990832	0.980617		GN=--	0.990832	0.978419
												GN=SORT1	1	0.980338		GN=DIAPH1	0.981748	0.980498		GN=UCHL5	0.981748	0.978394
												GN=GPC4	0.981748	0.980313		GN=CCT8	0.981748	0.98041		GN=TARS	0.972747	0.978352
												GN=DCP1A	1	0.980272		GN=Ndufa11	1.04713	0.980262		GN=--	1	0.978167
												GN=RAB9A	0.990832	0.980192		GN=TUBGCP2	1	0.980261		GN=CNRIP1	0.990832	0.978042
												GN=PRPF4B	0.981748	0.980162		GN=EIF3K	0.912011	0.980234		GN=CASC4	1	0.978008
												GN=NFKB2	0.981748	0.979998		GN=OSCP1	0.981748	0.980216		GN=MRPL4	1	0.977755
												GN=--	0.990832	0.979855		GN=MPC2	0.981748	0.980183		GN=--	1	0.977752
												GN=CPSF2	0.981748	0.979852		GN=--	0.981748	0.979933		GN=IAH1	1.00925	0.977721
												GN=NDUFB7	0.981748	0.979318		GN=DHRS13	0.981748	0.979912		GN=KRT1	1.27057	0.977707
												GN=WASHC3	1	0.979285		GN=Stat5b	0.990832	0.979911		GN=VPS29	0.981748	0.977654
												GN=CDH2	0.981748	0.979246		GN=GMPPB	0.972747	0.979894		GN=PAPOLA	0.981748	0.977612
												GN=--	1	0.979228		GN=CPNE1	0.990832	0.979852		GN=CD74	0.990832	0.97713
												GN=SNAPIN	0.981748	0.979207		GN=COL4A1	0.972747	0.979771		GN=PCBD1	1.00925	0.97705
												GN=--	1	0.979163		GN=ACTL6B	0.981748	0.979761		GN=ATP11A	1	0.977046
												GN=TCP1	0.990832	0.979059		GN=HDHD5	1	0.979727		GN=ABCB7	0.990832	0.976976
												GN=ARL6IP5	0.963829	0.978993		GN=NUDCD1	1	0.97962		GN=Rrm1	1	0.976928
												GN=PSMF1	0.981748	0.978991		GN=UBQLN4	0.954993	0.979589		GN=HSPA8	0.981748	0.976924
												GN=CSTF1	0.981748	0.978969		GN=CCDC22	0.990832	0.979499		GN=IARS2	0.990832	0.976884
												GN=CMPK2	0.990832	0.978776		GN=NDUFB4	1.01859	0.979361		GN=AASDHPPT	1.00925	0.976816
												GN=SF3B5	1.03753	0.978724		GN=ACSS1	0.990832	0.979289		GN=CNTF	1.00925	0.976692
												GN=SLC25A12	0.981748	0.97865		GN=RAB1A	1	0.979254		GN=PCYT1A	1	0.97665
												GN=ENOPH1	0.981748	0.978534		GN=AP3M2	0.954993	0.979167		GN=PPP3CB	1.01859	0.976609
												GN=BRD4	0.981748	0.978533		GN=CHERP	0.990832	0.978922		GN=SEMA4D	1.00925	0.976606
												GN=DTYMK	1	0.978501		GN=WDR81	1	0.978914		GN=IK	1.00925	0.976578
												GN=AP2M1	0.937562	0.978304		GN=GGA3	1	0.978905		GN=CLIC4	1	0.976573
												GN=SHMT1	0.990832	0.978235		GN=HMGCL	0.981748	0.978829		GN=UCKL1	1.00925	0.976568
												GN=MRPL39	1	0.978164		GN=B3GALT6	0.981748	0.978713		GN=PROM1	1	0.97656
												GN=AKR1E2	1	0.978074		GN=EPHB2	0.990832	0.978569		GN=Pabpc1	0.990832	0.976401
												GN=TANGO2	0.990832	0.977899		GN=STBD1	0.963829	0.978481		GN=ASAP1	1.00925	0.976333
												GN=LOC100712969	1.00925	0.97745		GN=MEIS1	1	0.978371		GN=PLCB1	0.981748	0.976312
												GN=NEBL	1.03753	0.977305		GN=--	0.981748	0.978358		GN=STXBP5	1	0.976088
												GN=PGM2L1	0.981748	0.977251		GN=HPRT1	0.981748	0.978254		GN=UBE3A	1	0.976084
												GN=RFC2	1	0.977202		GN=Ptgr1	0.990832	0.97822		GN=SIAE	0.990832	0.976044
												GN=GRIA2	1	0.97712		GN=MTDH	0.981748	0.978175		GN=Ank3	0.990832	0.975769
												GN=--	1	0.97698		GN=ERGIC1	1	0.978146		GN=CSTF2T	0.981748	0.975744
												GN=LOC100731426	0.954993	0.976971		GN=RING1	0.981748	0.978138		GN=Prpf4	0.972747	0.975097
												GN=PTX2	0.990832	0.97687		GN=RPS27A	0.963829	0.978128		GN=MSN	0.981748	0.975094
												GN=MOB2	1.00925	0.976846		GN=ELFN1	1	0.978105		GN=EBP	1	0.975078
												GN=VPS29	0.990832	0.976534		GN=PPP4R2	0.981748	0.97808		GN=PDK3	1	0.974953
												GN=MXRA8	0.981748	0.976533		GN=CCS	1	0.978044		GN=PAK4	0.972747	0.974906
												GN=RIMKLA	1.00925	0.976479		GN=FKBP11	0.972747	0.978015		GN=TTC19	1.00925	0.974834
												GN=YIF1B	1.00925	0.976452		GN=IMPAD1	0.981748	0.977948		GN=TSC22D3	1	0.974647
												GN=ACBD5	1	0.976355		GN=COMMD6	0.981748	0.977857		GN=LAMTOR3	0.972747	0.974624
												GN=ITPR1	1	0.976098		GN=EIF4G2	0.990832	0.977788		GN=ARHGEF2	0.990832	0.974607
												GN=SRPK2	1	0.976054		GN=AARSD1	0.981748	0.977771		GN=LRRC14	0.990832	0.974542
												GN=Vps33a	0.972747	0.976032		GN=RTF1	1	0.977736		GN=COMMD2	0.981748	0.974505
												GN=APEH	0.990832	0.976008		GN=--	0.981748	0.977679		GN=PGM2L1	0.981748	0.974443
												GN=GHITM	0.990832	0.976001		GN=PPP1R10	1	0.977619		GN=ATP2B3	0.981748	0.974361
												GN=TRAPPC9	1.00925	0.975941		GN=BFSP1	1.39316	0.977334		GN=ACBD5	1	0.974206
												GN=METTL22	0.972747	0.975925		GN=COL5A2	0.972747	0.977226		GN=FIBP	0.981748	0.974201
												GN=HSPG2	0.990832	0.975845		GN=FERMT3	1.0666	0.977191		GN=BABAM2	0.972747	0.974138
												GN=CLASP1	0.990832	0.975788		GN=UBE3A	1	0.977124		GN=XPOT	0.972747	0.974127
												GN=TMED10	1.01859	0.975682		GN=SYAP1	0.981748	0.977071		GN=RHEB	1	0.974036
												GN=--	1	0.975436		GN=--	0.981748	0.977048		GN=NLGN3	1.00925	0.973603
												GN=STXBP5	1	0.975322		GN=GOLGA1	0.972747	0.976771		GN=SVIP	0.981748	0.973562
												GN=MPP1	1	0.975203		GN=RPS4X	0.972747	0.976759		GN=Tm9sf1	1.00925	0.973478
												GN=PSME3	1.01859	0.975094		GN=--	1	0.976607		GN=ALOX5	1	0.973419
												GN=ADAM10	1.00925	0.975092		GN=UBR5	1.00925	0.976553		GN=IST1	0.954993	0.973341
												GN=EIF2B1	1.00925	0.974928		GN=PSMB4	0.972747	0.976472		GN=ANXA5	0.963829	0.973214
												GN=TXNDC5	1	0.97479		GN=VAMP4	0.972747	0.97644		GN=PHGDH	0.990832	0.973171
												GN=GNB3	0.990832	0.97456		GN=MMS19	0.972747	0.976405		GN=ALDH3A2	0.981748	0.973098
												GN=CTNNA2	0.990832	0.974545		GN=VCP	0.990832	0.976286		GN=--	0.981748	0.972841
												GN=OGN	0.963829	0.974491		GN=ARHGAP1	0.990832	0.976197		GN=BCLAF1	1	0.972642
												GN=Stx8	1.00925	0.974373		GN=--	0.990832	0.976172		GN=YWHAQ	0.972747	0.972624
												GN=SRXN1	1	0.974323		GN=QARS	0.990832	0.976139		GN=WASF2	0.990832	0.972399
												GN=HYOU1	0.981748	0.974194		GN=MYO6	1.00925	0.976015		GN=CUL4A	0.981748	0.972376
												GN=ALDOC	0.724436	0.974194		GN=SON	0.981748	0.975851		GN=CHID1	0.972747	0.97227
												GN=AKAP8L	1	0.974159		GN=ENPP2	1.00925	0.975838		GN=TUBA1B	1.01859	0.972257
												GN=Sec14l2	0.990832	0.97413		GN=SMARCC1	1.00925	0.975737		GN=ACAP2	0.981748	0.972195
												GN=WBP4	0.981748	0.974051		GN=UBR4	0.990832	0.975688		GN=--	0.972747	0.972174
												GN=WARS	0.981748	0.974034		GN=UCHL5	1.00925	0.975653		GN=--	0.972747	0.972127
												GN=MBNL2	0.981748	0.973992		GN=SRCIN1	1	0.975614		GN=ERMP1	1.00925	0.97185
												GN=CA4	0.972747	0.973919		GN=ATP5H	0.981748	0.975528		GN=LOC100717315	1.00925	0.97183
												GN=EWSR1	0.981748	0.973914		GN=ARID1A	0.981748	0.975397		GN=TGFB2	1.00925	0.971734
												GN=--	0.981748	0.973913		GN=PCNA	0.972747	0.975088		GN=JAGN1	1.03753	0.971685
												GN=CAMKK1	0.972747	0.97388		GN=CCT3	0.981748	0.975078		GN=RPIA	1	0.971679
												GN=ARMC8	0.954993	0.973825		GN=PDAP1	0.990832	0.975053		GN=LOC100732436	1	0.971268
												GN=C19orf70	1.00925	0.973725		GN=BRK1	0.946237	0.974954		GN=NECTIN2	1.01859	0.971102
												GN=CRAT	0.981748	0.973716		GN=SF3A1	1	0.974951		GN=TMEM209	0.937562	0.971068
												GN=IDH3G	1.00925	0.973699		GN=--	0.972747	0.974942		GN=INTS3	0.990832	0.971023
												GN=EXOC8	1	0.973671		GN=PUF60	0.990832	0.97492		GN=COX7A2	0.972747	0.971001
												GN=OMA1	0.972747	0.973625		GN=LAMTOR3	0.972747	0.974901		GN=EIF3F	0.981748	0.970987
												GN=SF3A3	0.954993	0.973515		GN=PAPOLA	1	0.974888		GN=PSMC5	0.981748	0.970966
												GN=PLCD4	1	0.973448		GN=RRAS2	0.972747	0.974876		GN=HINT3	1.00925	0.970905
												GN=COQ10A	0.981748	0.973414		GN=ZER1	0.972747	0.974834		GN=SMARCC1	0.972747	0.970674
												GN=USP4	1	0.973409		GN=REEP6	0.928966	0.974818		GN=IGF2BP2	0.990832	0.970615
												GN=GRK5	1	0.973243		GN=SHTN1	1	0.974746		GN=VAC14	0.963829	0.970462
												GN=BNIP1	1	0.973203		GN=RPN1	0.990832	0.974714		GN=Atp6v1g2	1.00925	0.97034
												GN=LRRC4C	0.972747	0.973174		GN=NUDCD2	0.990832	0.974703		GN=STAT6	0.990832	0.970324
												GN=SCAMP4	0.972747	0.973033		GN=PDK2	1.01859	0.974687		GN=MTCH2	1	0.970302
												GN=CAB39	0.981748	0.972942		GN=BBS4	1	0.974659		GN=RDX	0.972747	0.970285
												GN=UAP1	0.990832	0.972942		GN=Vdac1	1	0.974538		GN=LGALS3BP	1.00925	0.970093
												GN=DGKA	0.990832	0.972785		GN=--	1.00925	0.974522		GN=PRKAB2	0.954993	0.970092
												GN=ADGRE5	0.981748	0.972717		GN=CABP4	1.00925	0.974501		GN=GGT5	0.981748	0.970008
												GN=VPS33B	1.00925	0.972694		GN=MTHFD1L	0.972747	0.97447		GN=AGA	1.00925	0.969992
												GN=TRIM2	1.00925	0.972681		GN=PPP6R1	1.00925	0.974415		GN=VPS28	0.990832	0.969968
												GN=FAM114A2	1.01859	0.972598		GN=CHCHD2	1	0.974348		GN=FN3KRP	0.981748	0.969957
												GN=CDK18	1.00925	0.972525		GN=PTRHD1	0.981748	0.974261		GN=--	1.00925	0.969643
												GN=CARS2	0.972747	0.972504		GN=PPCS	1.00925	0.974158		GN=TTR	0.981748	0.969638
												GN=APOD	0.981748	0.972437		GN=SIAE	0.972747	0.97409		GN=PDXP	1.00925	0.969563
												GN=TCAP	0.981748	0.972392		GN=FUBP1	0.887156	0.973967		GN=MCAM	0.981748	0.969474
												GN=MRPL21	0.990832	0.972228		GN=RBBP9	0.972747	0.97396		GN=COPB2	0.990832	0.969457
												GN=PRAF2	0.990832	0.972149		GN=COQ8B	1.00925	0.973935		GN=MLEC	0.972747	0.969438
												GN=PSMD14	0.972747	0.972119		GN=LHPP	0.990832	0.973928		GN=CHCHD2	1	0.969319
												GN=ALDH4A1	0.981748	0.972068		GN=PRKG1	1	0.97383		GN=TOMM22	0.972747	0.969275
												GN=PSPH	1.00925	0.971959		GN=TTC7B	1.02802	0.973637		GN=ERBB2	0.972747	0.969169
												GN=SUOX	0.981748	0.971722		GN=UQCRQ	1	0.973562		GN=LOC100716840	0.981748	0.969113
												GN=APLP2	1.00925	0.971708		GN=WRNIP1	1.00925	0.973535		GN=FLNB	0.990832	0.968923
												GN=STX1B	1.00925	0.971664		GN=ITGA5	1.00925	0.973505		GN=HOOK1	0.981748	0.968917
												GN=Trappc2	0.954993	0.971647		GN=Ttyh3	1.00925	0.973463		GN=--	0.972747	0.968827
												GN=POLR2H	1.00925	0.971607		GN=ISCU	1	0.973435		GN=Trappc10	1.00925	0.968435
												GN=TATDN1	1	0.971602		GN=PVALB	1.01859	0.973346		GN=RPA2	0.981748	0.968215
												GN=SUGP2	0.981748	0.97153		GN=PFKFB4	1	0.973275		GN=PIP4K2B	0.972747	0.967758
												GN=WDR35	0.981748	0.971369		GN=EIF4E2	0.972747	0.973226		GN=CDK5RAP1	1.00925	0.967745
												GN=ISOC1	1	0.971197		GN=DMXL2	0.981748	0.973195		GN=EPHB4	1.01859	0.967742
												GN=GRM6	0.972747	0.97115		GN=RANGAP1	0.990832	0.973167		GN=OLFML3	0.937562	0.967684
												GN=ATL3	0.990832	0.97111		GN=MOGS	0.963829	0.973094		GN=ATP2B4	0.990832	0.967654
												GN=INPP4B	0.972747	0.970926		GN=DCAF7	1.01859	0.972842		GN=ANO10	1.05682	0.967536
												GN=GPR107	0.981748	0.970871		GN=RPRD1A	1	0.97283		GN=SOD3	1	0.967498
												GN=APOC3	0.963829	0.970797		GN=--	1.00925	0.972758		GN=POR	1	0.96748
												GN=NAA10	0.981748	0.970784		GN=FKBP7	1.00925	0.972562		GN=RAB2A	0.981748	0.967432
												GN=SRSF3	1.00925	0.970675		GN=RBM25	0.990832	0.972559		GN=TNPO3	0.972747	0.967349
												GN=--	0.981748	0.970668		GN=PFDN1	1	0.972528		GN=PPT1	0.981748	0.966954
												GN=IARS2	0.990832	0.970633		GN=SIRT2	1.00925	0.972485		GN=Mat2a	1	0.966933
												GN=PADI2	1.03753	0.970612		GN=ZPR1	0.972747	0.972281		GN=METTL26	0.990832	0.966877
												GN=PPP2R5B	0.972747	0.97048		GN=GTPBP1	0.990832	0.972203		GN=SH3GLB1	0.972747	0.966645
												GN=NPEPPS	0.990832	0.970455		GN=STX7	0.963829	0.9722		GN=SAE1	0.990832	0.966469
												GN=LAMTOR2	0.990832	0.97045		GN=Dad1	1	0.971831		GN=ACOT13	0.990832	0.966399
												GN=Selenot	0.972747	0.970375		GN=IK	0.972747	0.971817		GN=PSPH	1.00925	0.966395
												GN=COII	0.963829	0.970344		GN=CROT	0.972747	0.971779		GN=PSMB2	0.972747	0.966392
												GN=PPP1R9B	1.00925	0.970259		GN=AKT1	1.00925	0.971731		GN=MOXD1	1.01859	0.966334
												GN=H1F0	1.00925	0.970251		GN=PHB	0.990832	0.971547		GN=RRAGC	1	0.966333
												GN=PDE5A	1.00925	0.970153		GN=PPP1R8	0.981748	0.971221		GN=SMCHD1	0.990832	0.966329
												GN=Rps15	1.00925	0.969774		GN=GYS1	0.990832	0.971014		GN=GSTM1	0.990832	0.966326
												GN=CD109	0.972747	0.969708		GN=MCFD2	0.972747	0.971004		GN=Mtap	1	0.966197
												GN=PELO	1	0.969594		GN=FABP4	1.00925	0.970948		GN=EIF3D	0.981748	0.966138
												GN=TBK1	1	0.969359		GN=WNK1	0.972747	0.970849		GN=NAA10	0.972747	0.966041
												GN=REEP5	0.981748	0.969209		GN=FAM162A	0.92045	0.970812		GN=PDCL	1.00925	0.966003
												GN=NUP160	1	0.96914		GN=MTOR	0.981748	0.970751		GN=ACBD3	0.981748	0.965978
												GN=ETFB	1	0.969108		GN=PGLS	1	0.970743		GN=--	1.00925	0.96593
												GN=STK4	0.963829	0.969091		GN=WFS1	0.990832	0.970651		GN=RIN2	1.00925	0.965928
												GN=ALDH1L1	0.981748	0.968921		GN=KDM1B	0.972747	0.970334		GN=UQCRC1	0.972747	0.96572
												GN=SNAP29	1	0.968795		GN=FMR1	0.990832	0.970136		GN=WASHC3	1.00925	0.965669
												GN=TRAPPC12	0.937562	0.968531		GN=ABHD6	0.990832	0.970037		GN=CA8	0.981748	0.965659
												GN=RS1	0.972747	0.96848		GN=YWHAH	1.00925	0.969998		GN=GUK1	0.972747	0.965593
												GN=ECHDC3	0.990832	0.968328		GN=GPX7	1	0.969976		GN=LNPK	1.03753	0.965551
												GN=VAMP4	1	0.968312		GN=UCKL1	0.972747	0.969918		GN=SERPINA6	1.00925	0.965548
												GN=INF2	1.00925	0.968139		GN=SV2B	1	0.969895		GN=SUGP1	0.972747	0.965539
												GN=SEMA4D	1.00925	0.968087		GN=IGF2BP2	1.00925	0.96986		GN=PTPN6	1.00925	0.965492
												GN=CUEDC1	1.00925	0.968058		GN=STK39	0.972747	0.969853		GN=PROCR	1.00925	0.965486
												GN=THNSL2	0.981748	0.96795		GN=LOC100727454	0.963829	0.969719		GN=ADPRHL1	0.972747	0.965477
												GN=ZMPSTE24	0.990832	0.967942		GN=CDHR1	1.00925	0.969652		GN=RLBP1	0.972747	0.965421
												GN=ZMPSTE24	0.990832	0.967942		GN=ANXA11	1	0.969643		GN=NIPSNAP1	0.972747	0.965243
												GN=Gdpgp1	1.00925	0.967886		GN=CHMP1B	1.00925	0.969536		GN=COPS2	0.990832	0.965139
												GN=EXOSC2	0.972747	0.967833		GN=PPP2R5E	1.00925	0.969507		GN=NKIRAS1	1.00925	0.965038
												GN=UBA5	0.972747	0.967817		GN=PPP2R5E	1.00925	0.969507		GN=WDR54	0.972747	0.9649
												GN=TBL1XR1	0.972747	0.967689		GN=CNOT9	0.972747	0.969356		GN=BPNT1	1.00925	0.964884
												GN=PTAR1	0.972747	0.967688		GN=BLVRB	0.946237	0.969259		GN=FECH	1.00925	0.964866
												GN=NFYB	1.00925	0.967681		GN=ARL6	0.981748	0.969243		GN=SNRPA	1	0.964596
												GN=SEPT10	1.00925	0.967678		GN=ZDHHC17	1.00925	0.969219		GN=GLDC	0.972747	0.964565
												GN=MSH2	1.01859	0.967457		GN=LRRC20	1	0.969089		GN=DBN1	1	0.964538
												GN=NT5E	1	0.967346		GN=FECH	0.972747	0.969036		GN=MYO7A	1.00925	0.964311
												GN=DDHD1	0.972747	0.967324		GN=RPL35	1.00925	0.968996		GN=SUPT6H	1.01859	0.964204
												GN=GCA	0.972747	0.967116		GN=--	0.972747	0.968961		GN=RARS	0.981748	0.964176
												GN=GJA1	0.972747	0.967035		GN=MPP1	0.990832	0.968857		GN=METTL9	1.00925	0.964137
												GN=PPP6R3	0.972747	0.966972		GN=SNPH	0.972747	0.968831		GN=BCO1	0.963829	0.964131
												GN=--	0.972747	0.966788		GN=Fam234a	0.963829	0.968713		GN=PFN2	0.972747	0.964105
												GN=Eno1	0.972747	0.966677		GN=IVD	1.01859	0.968645		GN=WDR70	0.981748	0.964099
												GN=Atp5c1	1	0.966586		GN=NDRG1	0.981748	0.968607		GN=SAR1A	0.972747	0.964041
												GN=SSH3	0.963829	0.966326		GN=ADCK1	0.981748	0.968374		GN=DNAJB6	1	0.963962
												GN=PELP1	1.00925	0.966283		GN=HOOK1	0.981748	0.968345		GN=GPRIN1	0.990832	0.963832
												GN=DNAJA3	0.972747	0.966047		GN=VPS53	0.972747	0.968302		GN=Naa50	1.00925	0.963723
												GN=RALB	0.972747	0.965991		GN=VPS53	0.972747	0.968302		GN=CLIP2	1	0.96369
												GN=SIN3A	0.963829	0.965929		GN=SRPRA	0.990832	0.968204		GN=USP10	0.972747	0.963627
												GN=TRIM3	0.972747	0.965918		GN=REEP5	0.990832	0.968188		GN=SCAMP2	0.972747	0.963441
												GN=WDR47	0.981748	0.965778		GN=TBL3	1.00925	0.968154		GN=ECHDC2	1.00925	0.963291
												GN=UVRAG	1.00925	0.965734		GN=CD68	1.00925	0.967972		GN=UBQLN1	1.00925	0.963165
												GN=PHF6	1.00925	0.965711		GN=HSD17B2	1.00925	0.967776		GN=GCDH	1.02802	0.963009
												GN=IMPA1	0.981748	0.96561		GN=PRPSAP2	0.972747	0.967725		GN=ECHDC3	1	0.962961
												GN=RING1	1	0.965552		GN=OSBPL9	0.990832	0.967681		GN=POGZ	0.981748	0.962821
												GN=NGLY1	0.972747	0.965491		GN=COPS6	0.990832	0.967605		GN=DPF3	0.972747	0.962625
												GN=USP10	0.972747	0.965423		GN=CFDP1	0.928966	0.967518		GN=TMEM222	1	0.9626
												GN=PRUNE1	1.00925	0.965394		GN=RFX1	1.00925	0.96749		GN=ANK1	0.990832	0.962575
												GN=LOC100717002	0.972747	0.965369		GN=ADSS	0.990832	0.96747		GN=PPCS	0.963829	0.962569
												GN=PKP4	0.981748	0.965287		GN=ATG7	0.990832	0.967412		GN=WDR35	1.00925	0.962452
												GN=NEDD8	1.02802	0.965257		GN=RNPEP	0.990832	0.967333		GN=VPS26B	0.990832	0.962447
												GN=LOC100724066	1.00925	0.965255		GN=GPT	1.00925	0.967329		GN=ATP2B1	0.981748	0.962271
												GN=ACAP2	1	0.965118		GN=CD163	0.972747	0.967245		GN=LOC100732987	1.00925	0.962246
												GN=GM2A	0.954993	0.965116		GN=ZNF326	1	0.966973		GN=PRPF4B	1.00925	0.962215
												GN=LOC100715543	1	0.965092		GN=DPM3	0.990832	0.966877		GN=HDAC2	0.981748	0.962182
												GN=ASF1A	0.972747	0.965039		GN=TPR	1	0.966755		GN=FSD1	0.963829	0.962106
												GN=PSMA3	0.990832	0.965009		GN=MAGT1	0.972747	0.966662		GN=RAB33B	1.01859	0.962103
												GN=HAGH	0.981748	0.964871		GN=ELP3	0.972747	0.966438		GN=LOC100730358	0.981748	0.961962
												GN=LOC100714742	0.981748	0.964678		GN=CELF1	1.00925	0.966399		GN=Fcgr2b	1.00925	0.961954
												GN=RAPH1	0.972747	0.964634		GN=LRRC8A	0.990832	0.966367		GN=GPC4	0.963829	0.961898
												GN=RHPN2	0.972747	0.964634		GN=LOC100731426	1	0.966346		GN=ARG1	0.963829	0.961863
												GN=RPS12	0.990832	0.964603		GN=SORCS2	1	0.966229		GN=NDUFAF4	1.00925	0.961841
												GN=DARS2	0.981748	0.964598		GN=DCT	0.895365	0.966205		GN=NUP88	0.963829	0.961662
												GN=INPP1	0.972747	0.964539		GN=OLFM1	1	0.966153		GN=FAM162A	1.02802	0.961652
												GN=SEPT4	0.981748	0.96431		GN=TBC1D13	1.00925	0.966058		GN=PITPNB	0.963829	0.961549
												GN=PPWD1	0.937562	0.964226		GN=MPDU1	1.00925	0.965976		GN=ROGDI	0.963829	0.961515
												GN=COL2A1	0.972747	0.964145		GN=SMU1	0.990832	0.965956		GN=TARDBP	0.981748	0.961507
												GN=Sept3	0.963829	0.964101		GN=RASA3	1.01859	0.965863		GN=UBA5	1.00925	0.961433
												GN=HMGA1	0.937562	0.964079		GN=RPS11	0.981748	0.965856		GN=ARPC1A	0.981748	0.961432
												GN=MYL9	0.972747	0.963968		GN=NDUFB10	0.990832	0.965834		GN=TBC1D15	0.990832	0.961364
												GN=USP48	0.972747	0.963934		GN=SNTB1	0.981748	0.965829		GN=LOC100728538	0.954993	0.961317
												GN=MRPL50	1.05682	0.963892		GN=RASIP1	1.00925	0.965723		GN=MAPRE2	0.972747	0.961106
												GN=CPLX4	0.981748	0.963814		GN=REPS1	0.990832	0.965684		GN=PSMD1	0.990832	0.960979
												GN=POLR2B	0.990832	0.963777		GN=HEBP1	0.981748	0.965548		GN=SEPT11	1	0.96063
												GN=PNPO	1	0.963659		GN=HNRNPH1	0.972747	0.965503		GN=RABGAP1	1	0.960624
												GN=EIF2S2	0.990832	0.963646		GN=ABCF3	1	0.965378		GN=RAB18	0.954993	0.960552
												GN=MAOB	1	0.963615		GN=ROCK2	1.00925	0.965332		GN=atp1a1	0.990832	0.960551
												GN=Fth1	0.990832	0.963374		GN=DHX36	0.972747	0.96504		GN=LAMTOR1	1	0.960506
												GN=ADA	0.981748	0.963356		GN=PSMC5	0.981748	0.965032		GN=Atp5e	1.00925	0.960496
												GN=RNF40	1.00925	0.963216		GN=HEATR3	1.00925	0.96503		GN=MAPK8IP3	0.963829	0.960459
												GN=Hexa	0.963829	0.96316		GN=LOC100729272	1.00925	0.964903		GN=DST	0.990832	0.960399
												GN=YTHDF3	1	0.963147		GN=LRRC4C	0.972747	0.964855		GN=--	0.981748	0.960285
												GN=PPP1R8	0.972747	0.963052		GN=--	1.03753	0.964829		GN=POLR2B	0.990832	0.960258
												GN=MPP5	0.972747	0.962901		GN=MRPL24	1.00925	0.964826		GN=Vps33a	1.01859	0.960234
												GN=MICU2	0.972747	0.962873		GN=RPL14	0.862979	0.964754		GN=DTD1	0.981748	0.960174
												GN=ATP1A3	0.737904	0.962659		GN=PFDN6	1.00925	0.964661		GN=GPN1	1.01859	0.960153
												GN=POLR2C	0.981748	0.962622		GN=Sept3	0.972747	0.964653		GN=TBC1D9B	0.963829	0.960049
												GN=RAB13	0.972747	0.962488		GN=EXOC7	0.990832	0.964545		GN=RAPGEF1	0.972747	0.959984
												GN=SEC11A	0.963829	0.96244		GN=RHEB	0.990832	0.964335		GN=NPEPL1	0.990832	0.959972
												GN=YIPF2	1.01859	0.962368		GN=SLC27A2	0.972747	0.964325		GN=PEX3	1.01859	0.959822
												GN=ENTPD1	0.963829	0.962345		GN=SMCHD1	0.990832	0.964188		GN=C1orf35	1.01859	0.959685
												GN=SNRPF	0.963829	0.962263		GN=GOLPH3	1	0.964129		GN=INPP4A	0.990832	0.95956
												GN=ATOX1	0.981748	0.962209		GN=AOC3	0.981748	0.96387		GN=MTHFD1L	1.01859	0.959482
												GN=DPM1	1	0.961895		GN=SLC25A23	1.00925	0.963828		GN=KRAS	0.963829	0.959473
												GN=ZADH2	1.01859	0.961869		GN=FAM177A1	0.972747	0.963666		GN=HEATR3	0.963829	0.959465
												GN=TMEM245	1	0.961863		GN=MAPK3	0.972747	0.963512		GN=EGF	0.981748	0.959378
												GN=ACADM	1	0.961751		GN=XRCC5	0.981748	0.963367		GN=FCER1G	0.963829	0.95929
												GN=ARHGEF12	1	0.961679		GN=Prpf4	1.00925	0.963233		GN=PTX2	0.981748	0.959258
												GN=ERMP1	1.00925	0.961649		GN=CLASP1	1.00925	0.963211		GN=EVL	1	0.959248
												GN=FAM177A1	1.01859	0.961643		GN=RFC2	0.963829	0.96303		GN=AKR1E2	1	0.959213
												GN=CPSF3	0.963829	0.961594		GN=SARM1	0.981748	0.96293		GN=DDX19B	1.01859	0.959174
												GN=MBD3	0.963829	0.961511		GN=RBM15	1.01859	0.962518		GN=RBKS	1.01859	0.959126
												GN=TBC1D23	1	0.961214		GN=PGAM5	1	0.962336		GN=GPKOW	0.981748	0.959099
												GN=ANXA5	0.963829	0.961213		GN=FUBP3	1	0.962279		GN=ECE1	0.963829	0.958994
												GN=Zc3h15	1.01859	0.961188		GN=LAMTOR2	0.981748	0.962263		GN=GIT1	1	0.958966
												GN=SPPL2A	0.990832	0.961141		GN=AIFM1	0.990832	0.962241		GN=WDR26	1.01859	0.958947
												GN=MPP6	1	0.9611		GN=SMARCA2	0.981748	0.962233		GN=RHPN2	0.972747	0.958921
												GN=TFRC	1.01859	0.961065		GN=NAXE	0.990832	0.962097		GN=PFKFB4	0.972747	0.958803
												GN=PARVA	0.981748	0.961007		GN=SETD3	0.972747	0.962072		GN=CDH5	1.01859	0.958793
												GN=CNBP	0.981748	0.960924		GN=SCN2B	1.01859	0.961884		GN=SBDS	1.01859	0.958646
												GN=BUD31	0.981748	0.960751		GN=HOOK2	0.963829	0.961864		GN=MOSPD2	0.963829	0.958576
												GN=ELAVL2	1.01859	0.960745		GN=EML1	0.972747	0.961627		GN=RBBP9	1.01859	0.958551
												GN=--	0.981748	0.960711		GN=RFC1	0.963829	0.96153		GN=DNAJC3	0.981748	0.958391
												GN=IL16	0.981748	0.96067		GN=--	0.981748	0.96133		GN=DNAJC3	0.981748	0.958391
												GN=AKR1A1	1	0.960561		GN=LAGE3	0.963829	0.9612		GN=SYNPR	0.990832	0.958321
												GN=RHAG	1	0.960548		GN=TMED2	1	0.961155		GN=UNC119B	1	0.958204
												GN=CUL3	1.00925	0.96038		GN=PDXP	0.981748	0.961093		GN=EEPD1	0.963829	0.958137
												GN=LOC100717315	1.00925	0.960323		GN=RAB23	1.01859	0.961092		GN=GIPC1	0.972747	0.958116
												GN=GOT1	0.990832	0.960186		GN=OTUD7B	0.972747	0.961051		GN=WDR5	1	0.958114
												GN=TNPO3	0.972747	0.960075		GN=GRK5	1.00925	0.961046		GN=PPME1	0.981748	0.958002
												GN=FYN	0.963829	0.96001		GN=PPIL4	1.01859	0.961013		GN=RUFY3	1.00925	0.957967
												GN=LRAT	0.981748	0.960002		GN=ACTN4	0.990832	0.961		GN=MTMR14	0.963829	0.957967
												GN=Hsph1	1	0.959992		GN=Ywhah	0.990832	0.960958		GN=TBC1D13	1.00925	0.957963
												GN=TMEM201	0.972747	0.959977		GN=PIGT	0.990832	0.960892		GN=Chkb	1	0.957957
												GN=HERC4	1	0.959814		GN=GLRX	1.04713	0.960819		GN=SRSF3	0.972747	0.957946
												GN=RALY	1	0.959804		GN=Dlst	0.990832	0.960801		GN=--	0.981748	0.957729
												GN=ZW10	0.990832	0.959767		GN=IL1R2	0.981748	0.960769		GN=EMC2	1	0.957347
												GN=PGAM5	1	0.959756		GN=PARP10	0.981748	0.960697		GN=AIMP1	1.00925	0.957314
												GN=IMPAD1	1	0.959741		GN=TOR1AIP1	0.972747	0.960658		GN=COLEC12	1	0.957313
												GN=HIST1H2BB	1.0666	0.959613		GN=BUD31	0.981748	0.960574		GN=HAGH	0.963829	0.957277
												GN=ALDOA	0.990832	0.959527		GN=TBC1D17	1	0.960573		GN=CAMK2B	0.937562	0.957217
												GN=--	1.01859	0.959458		GN=TRMT112	0.963829	0.960547		GN=CAMK2B	0.937562	0.957217
												GN=CLTC	0.928966	0.959353		GN=RPS14	0.963829	0.960534		GN=PSMB3	1	0.957153
												GN=GSS	1	0.959253		GN=BTAF1	1.01859	0.960218		GN=PSMD11	0.981748	0.957137
												GN=PON3	0.972747	0.959145		GN=Pycr2	0.972747	0.960146		GN=UVRAG	1.00925	0.956998
												GN=EPHB2	0.990832	0.958945		GN=HYI	0.972747	0.960126		GN=PDE12	0.981748	0.95693
												GN=SMARCD2	1	0.958914		GN=DDX6	1	0.960122		GN=NOVA1	1.01859	0.956914
												GN=VTN	0.990832	0.958871		GN=LSM8	0.912011	0.959996		GN=PUM1	0.972747	0.956913
												GN=IFT140	0.972747	0.958804		GN=FBXW11	0.963829	0.959804		GN=PARVA	0.990832	0.956795
												GN=PROM1	1	0.958792		GN=VPS52	0.972747	0.959706		GN=ZNF219	1.01859	0.956667
												GN=RAD50	1.01859	0.958754		GN=--	1.01859	0.959676		GN=AVL9	0.981748	0.956621
												GN=FAM89B	0.963829	0.958692		GN=MOB4	1.01859	0.959633		GN=SEPT10	0.963829	0.956572
												GN=SCN2B	0.963829	0.95863		GN=DGKE	0.990832	0.959609		GN=TGFB1I1	0.990832	0.95653
												GN=GRAMD4	1.03753	0.958505		GN=FYN	0.963829	0.959541		GN=LOC100713048	0.963829	0.95648
												GN=GOLGA3	0.972747	0.958484		GN=LOC100721835	1.00925	0.959529		GN=C5orf24	1.01859	0.956313
												GN=TUBB1	1	0.958325		GN=MTMR6	1.01859	0.959524		GN=--	1.03753	0.956305
												GN=EPS15	0.972747	0.958324		GN=RAP2B	0.972747	0.959501		GN=RBM26	1.00925	0.956228
												GN=STAT6	1	0.958098		GN=Snrpd2	0.972747	0.959501		GN=--	0.990832	0.956205
												GN=GALNS	0.972747	0.958001		GN=--	0.972747	0.959421		GN=LRAT	1	0.956193
												GN=WASL	1.00925	0.957987		GN=EFTUD2	0.990832	0.959414		GN=ASL	1	0.956127
												GN=METTL26	1	0.957986		GN=COII	0.946237	0.95934		GN=PLCL1	0.963829	0.956112
												GN=Fip1l1	0.972747	0.957732		GN=EIF2S2	1.03753	0.959271		GN=LRRC8A	0.990832	0.956086
												GN=PDCD10	1.01859	0.957716		GN=NT5E	0.990832	0.959253		GN=SNPH	1.01859	0.955973
												GN=HNRNPH1	1.01859	0.957484		GN=IRGQ	0.990832	0.959235		GN=FUCA2	1.00925	0.955959
												GN=TRMT112	1	0.957407		GN=Hmgn2	0.895365	0.959196		GN=CYSTM1	1.01859	0.955941
												GN=EIF4A3	0.972747	0.956786		GN=SNX2	1	0.959117		GN=--	0.963829	0.955917
												GN=YKT6	0.963829	0.956704		GN=SERPINB6	1	0.959109		GN=MAPK3	1.01859	0.95588
												GN=MAP1S	0.981748	0.956678		GN=EIF2S1	0.972747	0.959096		GN=AGPS	0.990832	0.955801
												GN=ZNF185	1	0.956635		GN=CAMKK1	0.963829	0.959094		GN=RAD23A	0.990832	0.955065
												GN=NPTN	0.981748	0.956621		GN=ZW10	0.990832	0.959073		GN=MSI2	0.990832	0.955049
												GN=ATP2B4	0.990832	0.95653		GN=BZW2	0.990832	0.959064		GN=G6PC2	1.01859	0.954913
												GN=SMPD4	0.981748	0.956499		GN=CYFIP1	0.990832	0.959062		GN=NQO1	1	0.954852
												GN=BCO2	1.00925	0.956436		GN=LPXN	0.972747	0.958807		GN=TRA2A	0.963829	0.95471
												GN=OLFM1	0.981748	0.956381		GN=CDC34	1.02802	0.958784		GN=NAPSA	1.01859	0.954523
												GN=XPO1	1.00925	0.956378		GN=PRPS2	0.963829	0.958773		GN=WDR77	1.02802	0.954423
												GN=AIMP2	0.990832	0.956367		GN=ARRB1	0.990832	0.958769		GN=--	0.981748	0.954409
												GN=C7	0.981748	0.956209		GN=NAPRT	1	0.958767		GN=EIF2B2	0.963829	0.954375
												GN=--	0.937562	0.956122		GN=PRPF40A	0.963829	0.958685		GN=NAMPT	0.990832	0.95431
												GN=DDX58	1.01859	0.956093		GN=C7	1	0.958669		GN=RPRD1A	0.963829	0.95426
												GN=LIN7A	1.00925	0.956047		GN=ERH	1	0.958635		GN=RHOA	0.981748	0.954028
												GN=SAFB	0.990832	0.955978		GN=GNG4	0.963829	0.958629		GN=PPID	1	0.953864
												GN=DDX39B	0.990832	0.955876		GN=PHLDA1	1	0.958588		GN=WRNIP1	0.990832	0.95377
												GN=DTD1	1	0.955777		GN=ETFA	1.00925	0.958459		GN=EIF3L	0.963829	0.953762
												GN=NAF1	1.01859	0.955525		GN=NAT14	0.963829	0.958395		GN=SPTAN1	0.954993	0.953743
												GN=HNRNPU	1	0.955372		GN=EIF4A3	0.963829	0.958382		GN=PHF2	1.01859	0.953517
												GN=SLC25A1	1	0.955343		GN=AQR	1.00925	0.95799		GN=ADGRE5	1.00925	0.953442
												GN=NABP1	1.01859	0.955059		GN=QKI	1.00925	0.957935		GN=ERP44	1	0.953407
												GN=RASA1	1	0.955052		GN=HEBP2	0.990832	0.957888		GN=AKAP10	1.00925	0.953387
												GN=SSBP1	0.963829	0.95503		GN=C19orf53	1.01859	0.957769		GN=Sec14l2	1	0.953266
												GN=C2CD2	0.981748	0.954913		GN=CAMK2D	1	0.957666		GN=AIP	1.00925	0.953194
												GN=ABR	1	0.95475		GN=CAMK2D	1	0.957666		GN=MRPS27	0.963829	0.95288
												GN=Rtn3	0.963829	0.954723		GN=EML2	0.946237	0.957623		GN=TNPO2	0.981748	0.952813
												GN=DDX5	0.990832	0.95466		GN=C11orf54	0.981748	0.957609		GN=WDR12	0.963829	0.952802
												GN=U2SURP	0.981748	0.954631		GN=M6PR	0.981748	0.957582		GN=ACADS	0.963829	0.952763
												GN=SLC27A4	1	0.954472		GN=EPS15	1.00925	0.957522		GN=RP2	1.01859	0.952763
												GN=PIK3R1	0.990832	0.954396		GN=PPP2R5A	0.990832	0.957458		GN=DDHD1	0.963829	0.952643
												GN=C16orf58	0.963829	0.95435		GN=APLP2	1.01859	0.957456		GN=LOC100719573	1.00925	0.95264
												GN=CDK4	1.01859	0.954247		GN=CBX1	1.02802	0.957395		GN=ELAVL1	1.01859	0.952625
												GN=NCBP2	1.00925	0.954219		GN=BLVRA	0.981748	0.95738		GN=PLD3	0.972747	0.952368
												GN=TUBG1	0.972747	0.954213		GN=CUL4A	1.00925	0.95723		GN=--	1.01859	0.95218
												GN=KDSR	0.963829	0.954194		GN=BCR	1	0.957156		GN=EIF4G2	0.972747	0.952091
												GN=F12	0.946237	0.954047		GN=FBXL20	0.946237	0.956958		GN=MYH7B	0.981748	0.952012
												GN=TFCP2	1.00925	0.954034		GN=--	0.963829	0.956836		GN=SNRPF	1.02802	0.95195
												GN=NUBP1	0.990832	0.954002		GN=AGPAT5	0.972747	0.956774		GN=Lig1	0.963829	0.951874
												GN=DIABLO	0.990832	0.953872		GN=Rpl9	0.972747	0.956715		GN=OSBP	0.990832	0.951872
												GN=VPS4B	0.972747	0.953792		GN=RAB14	0.972747	0.956622		GN=STX12	0.972747	0.951837
												GN=UBLCP1	0.972747	0.953778		GN=SNX12	1	0.956447		GN=WDR48	1.01859	0.951652
												GN=PPP1R1A	0.972747	0.953759		GN=FHIT	0.972747	0.956317		GN=SLC30A5	1.01859	0.951617
												GN=GUCY1A2	0.981748	0.953745		GN=AKAP10	0.972747	0.956267		GN=YIPF5	0.981748	0.951602
												GN=Tprkb	1.01859	0.953671		GN=CLEC14A	1.01859	0.956253		GN=PSMG1	1.01859	0.951567
												GN=CLPP	0.990832	0.953471		GN=CMA1	1.00925	0.956195		GN=CNBP	1	0.951564
												GN=SV2B	0.972747	0.953399		GN=LOC100714742	1.00925	0.956046		GN=MTOR	0.990832	0.951495
												GN=NNT	0.990832	0.953358		GN=RPS12	0.990832	0.956		GN=ARHGEF12	1	0.951473
												GN=CASZ1	1	0.953352		GN=TCERG1	1	0.955834		GN=CCT4	1	0.951432
												GN=MRPL15	1.01859	0.9533		GN=SIRT5	0.981748	0.955775		GN=FRY	1	0.951389
												GN=UBE3A	1.01859	0.953272		GN=CCDC93	1	0.955735		GN=UGGT1	1	0.951337
												GN=PPP1R11	1.01859	0.952816		GN=LOC100729512	0.981748	0.95566		GN=MLF2	0.972747	0.951281
												GN=NDRG4	1.03753	0.952809		GN=RPN2	0.990832	0.955415		GN=--	0.981748	0.951163
												GN=DVL2	0.963829	0.952802		GN=UBXN1	1	0.955374		GN=SNX18	0.990832	0.951156
												GN=FSD1	1.01859	0.952678		GN=FAH	1	0.955236		GN=EEF1A2	1	0.951062
												GN=TGFBRAP1	1.01859	0.952492		GN=DBN1	1	0.954999		GN=EGFR	1.00925	0.951055
												GN=KIAA1143	0.937562	0.952437		GN=ATP1A2	0.981748	0.954943		GN=ACSS2	1.00925	0.950949
												GN=ARPC1A	0.981748	0.952126		GN=HOOK3	0.963829	0.954721		GN=SYN2	0.972747	0.950877
												GN=Api5	0.990832	0.952118		GN=PFKM	0.963829	0.954621		GN=SNAPIN	1.01859	0.950853
												GN=FAM136A	0.972747	0.95204		GN=EIF2B3	1	0.954592		GN=EIF4A1	0.981748	0.950669
												GN=ATG3	0.963829	0.951939		GN=CELF2	0.990832	0.954472		GN=ASRGL1	0.981748	0.950663
												GN=DIDO1	1.01859	0.951784		GN=CDK18	1.01859	0.954374		GN=UBE4B	1	0.950616
												GN=UBE2I	0.963829	0.95162		GN=Ndufs4	0.990832	0.954299		GN=--	0.972747	0.950594
												GN=MIPEP	1.01859	0.951568		GN=NPEPL1	0.990832	0.954203		GN=PTK7	1.00925	0.950565
												GN=FAF1	0.972747	0.95128		GN=NUBP1	0.981748	0.954022		GN=NAAA	1.01859	0.950509
												GN=TOMM34	0.972747	0.951242		GN=ME2	1	0.953917		GN=URM1	0.963829	0.95047
												GN=RCC1	0.990832	0.951174		GN=STX18	1	0.953904		GN=Zc3h15	1.01859	0.950364
												GN=TBL3	0.963829	0.950914		GN=GJA1	1.00925	0.953675		GN=OTUB1	1.00925	0.950261
												GN=RETREG2	0.963829	0.950913		GN=GOLGA3	1.00925	0.953661		GN=ADGRL2	1.01859	0.950169
												GN=PPP2R5A	0.981748	0.950742		GN=AFG3L2	1	0.95364		GN=MRPS36	1.00925	0.950092
												GN=ADPRH	0.990832	0.950619		GN=SPG21	0.963829	0.953604		GN=--	1.01859	0.95008
												GN=LLGL2	1	0.950586		GN=--	0.954993	0.953426		GN=C20orf27	1.00925	0.950062
												GN=RDH8	0.946237	0.950481		GN=MBNL2	1.00925	0.953406		GN=ARHGAP17	1.01859	0.950013
												GN=PDS5B	1	0.950347		GN=NABP1	1.01859	0.953184		GN=PELO	1.00925	0.949895
												GN=EIF4E2	1.01859	0.950258		GN=CTSH	1.01859	0.953029		GN=NDUFA12	0.954993	0.94986
												GN=SIAE	0.972747	0.950211		GN=ZMIZ1	1.01859	0.953022		GN=Chmp3	0.981748	0.94986
												GN=MTFP1	1.01859	0.95015		GN=NUP155	0.990832	0.952996		GN=THOC3	0.981748	0.949623
												GN=VASP	1.01859	0.95014		GN=Efhd2	0.990832	0.952869		GN=GIMAP4	0.963829	0.949617
												GN=DNAJA2	1	0.949991		GN=TIMM21	1.00925	0.952818		GN=PTGES2	0.981748	0.949596
												GN=MAPK1	0.990832	0.949935		GN=EXOC2	0.990832	0.952791		GN=NGLY1	1.01859	0.949578
												GN=PPP2R2A	0.981748	0.949909		GN=MIPEP	1.01859	0.952773		GN=--	0.954993	0.949462
												GN=DDI2	0.972747	0.949906		GN=CHAD	0.963829	0.952731		GN=SIN3A	0.963829	0.949267
												GN=LASP1	1.02802	0.949862		GN=Apf	1.09648	0.952582		GN=LPCAT1	1	0.949187
												GN=CDK6	1.01859	0.949818		GN=PITPNM1	1.00925	0.952538		GN=PTGFRN	0.990832	0.949185
												GN=LOC100716840	1	0.949808		GN=EIF4E	0.990832	0.952456		GN=MAOA	0.990832	0.949166
												GN=ARHGDIB	0.990832	0.949735		GN=AAMDC	0.972747	0.952326		GN=TBC1D2B	0.972747	0.949159
												GN=LAMTOR3	0.954993	0.949603		GN=UBA1	0.990832	0.95219		GN=PSPC1	0.990832	0.949159
												GN=NDUFA8	0.990832	0.949536		GN=CPT2	1	0.952059		GN=ARID1A	0.972747	0.949101
												GN=RAB1A	1	0.949359		GN=HSD17B11	0.937562	0.952007		GN=PDCD10	0.963829	0.949074
												GN=FN3K	0.963829	0.9493		GN=CUTC	0.963829	0.952004		GN=TSG101	0.981748	0.949008
												GN=TMEM222	0.963829	0.949278		GN=Ppp6c	1	0.952003		GN=TFRC	0.990832	0.948854
												GN=CAPN5	0.972747	0.949196		GN=OGT	0.963829	0.951901		GN=TMEM115	1.01859	0.948789
												GN=SPART	0.981748	0.949075		GN=SCAMP2	1.01859	0.95182		GN=STXBP2	0.981748	0.948781
												GN=MSI2	0.981748	0.949069		GN=ATG4B	0.972747	0.95172		GN=DNAJC10	1	0.948677
												GN=TBC1D17	0.972747	0.949029		GN=EFEMP2	0.972747	0.951665		GN=FUS	0.946237	0.948598
												GN=CPT1A	1	0.949019		GN=SYNM	1	0.951654		GN=Eno1	0.972747	0.948486
												GN=GALE	0.990832	0.948952		GN=CWC15	1.00925	0.951243		GN=MOB2	0.963829	0.948091
												GN=GUCY1A3	0.990832	0.948944		GN=AGK	0.972747	0.951214		GN=APP	0.963829	0.947744
												GN=ARG1	1.01859	0.948895		GN=RPS13	0.972747	0.951087		GN=Map2k2	0.972747	0.947725
												GN=CAMK2D	1.00925	0.948588		GN=NUP58	0.963829	0.951061		GN=TSFM	0.946237	0.947684
												GN=CAMK2D	1.00925	0.948588		GN=SLTM	1	0.951059		GN=GABPA	0.981748	0.94767
												GN=CNTNAP1	0.972747	0.948529		GN=AKAP9	0.981748	0.950835		GN=MYH3	0.963829	0.947628
												GN=PSMD2	1	0.948431		GN=AKAP9	0.981748	0.950835		GN=CAB39	0.972747	0.947581
												GN=PTPN6	1.01859	0.948292		GN=SLC9A3R2	1	0.950821		GN=--	0.954993	0.94752
												GN=POLR2G	1.01859	0.948027		GN=GIPC1	0.981748	0.950818		GN=SMARCD2	1	0.947481
												GN=AP1G1	1	0.947966		GN=NKIRAS1	1.01859	0.950808		GN=DAG1	0.954993	0.947471
												GN=LOC100713989	0.972747	0.947898		GN=GTF2B	0.963829	0.950454		GN=PNPO	0.990832	0.947428
												GN=GPI	0.990832	0.947844		GN=THOC1	1	0.95045		GN=NAA15	0.981748	0.947366
												GN=NECAP2	0.963829	0.947822		GN=--	1.01859	0.950309		GN=HOGA1	0.954993	0.947109
												GN=LOC100729512	1.00925	0.947549		GN=Map2k2	0.963829	0.950246		GN=KIF1BP	0.928966	0.947043
												GN=USP15	0.972747	0.947301		GN=CD2AP	0.963829	0.95018		GN=LOC100731426	0.963829	0.94688
												GN=GGA3	0.946237	0.947108		GN=ERBIN	1	0.950116		GN=HDHD5	1.01859	0.946625
												GN=Ap2b1	0.990832	0.946975		GN=HADHB	1.00925	0.950092		GN=CRX	0.963829	0.946607
												GN=DLAT	0.990832	0.946871		GN=MT-ATP8	1.04713	0.949866		GN=Hnrnpa3	0.990832	0.946435
												GN=SSR4	1.03753	0.946866		GN=MINK1	1	0.949726		GN=Cap1	0.981748	0.946189
												GN=MPP2	1	0.946829		GN=MSRB2	0.981748	0.949722		GN=PPIL4	0.954993	0.946074
												GN=RTF1	0.954993	0.946627		GN=HGS	0.990832	0.949676		GN=AGRN	1.01859	0.945908
												GN=APOBEC2	0.870964	0.946444		GN=NDUFS8	1.00925	0.949626		GN=NUP214	1.00925	0.945894
												GN=MRPL24	1.02802	0.946424		GN=BBS7	1	0.949524		GN=OCRL	1.02802	0.945886
												GN=FBXW11	1.02802	0.946284		GN=MRC2	1	0.949477		GN=WBP2	0.972747	0.945868
												GN=ADAMTSL5	0.972747	0.946146		GN=CARNS1	0.990832	0.949444		GN=LIMS2	1	0.945737
												GN=SORBS3	1.01859	0.946057		GN=LSM14B	1	0.949391		GN=NELFCD	1	0.945652
												GN=CORO1B	0.990832	0.946032		GN=ACTR2	0.990832	0.949312		GN=LASP1	0.990832	0.945558
												GN=ZNF326	0.990832	0.945927		GN=FKBP3	1.01859	0.949232		GN=PCP4	1.02802	0.945439
												GN=PLCL1	1.02802	0.945907		GN=GAB1	1.01859	0.949172		GN=FDPS	1	0.945421
												GN=CAPZB	1.02802	0.945754		GN=TMX3	1	0.948909		GN=ADH5	1	0.945253
												GN=HACD3	0.963829	0.945726		GN=CSTB	0.954993	0.948901		GN=--	1.07647	0.945137
												GN=NSDHL	0.954993	0.945715		GN=KIAA1109	1.01859	0.948852		GN=ATP2C1	1	0.945085
												GN=GOLPH3	1	0.945645		GN=UBE3C	0.981748	0.948785		GN=Sarnp	0.981748	0.944926
												GN=MRC1	1.00925	0.945641		GN=NECAB1	0.972747	0.948676		GN=GSTO1	0.981748	0.944925
												GN=STX4	0.990832	0.945426		GN=MTPN	0.937562	0.948636		GN=BBS5	1.02802	0.944791
												GN=CAPN2	1.00925	0.945421		GN=RBSN	1.01859	0.948482		GN=CROT	0.954993	0.944668
												GN=UBE4A	0.954993	0.945376		GN=RNF40	1.01859	0.948437		GN=MOB1B	0.954993	0.944472
												GN=MPDU1	1.02802	0.945273		GN=CASKIN1	0.981748	0.94838		GN=SCFD2	1.00925	0.944289
												GN=WDR70	1.00925	0.945228		GN=FSTL1	1.01859	0.948363		GN=KIAA1109	1.02802	0.944124
												GN=LOC100735241	1.02802	0.945192		GN=Hs2st1	0.946237	0.948261		GN=TIMM21	0.963829	0.943929
												GN=FUCA2	0.963829	0.945115		GN=OCRL	0.963829	0.948046		GN=NAXD	0.990832	0.943911
												GN=SLC6A11	0.981748	0.945017		GN=MYO7A	0.963829	0.947981		GN=AMPH	0.937562	0.943844
												GN=GNB2	1	0.944792		GN=SYNE3	0.990832	0.947885		GN=CCT5	0.990832	0.943824
												GN=FDPS	0.990832	0.944781		GN=Lig1	1.01859	0.947733		GN=ATG7	0.981748	0.943819
												GN=MVD	1.01859	0.944728		GN=PPP2CA	1.01859	0.947685		GN=RING1	1.00925	0.943794
												GN=PRPF31	1.02802	0.944674		GN=MRPS27	1.02802	0.94768		GN=--	1	0.943764
												GN=ALDH5A1	0.981748	0.944578		GN=PGLYRP1	1.02802	0.947659		GN=Nme1	0.963829	0.943764
												GN=ABCC1	0.990832	0.944556		GN=TMOD1	1	0.947594		GN=--	1.01859	0.943703
												GN=IDH2	1.05682	0.944507		GN=CUL4B	1.00925	0.947556		GN=COMMD9	1	0.943539
												GN=MAPK8IP3	1.02802	0.944471		GN=METAP2	0.954993	0.947543		GN=DNLZ	1.02802	0.943497
												GN=LPCAT2	1.02802	0.944381		GN=LSM1	1.02802	0.947536		GN=EML1	1.01859	0.943421
												GN=SELENOM	0.972747	0.944365		GN=BIN3	0.954993	0.947514		GN=RAD50	1.02802	0.943334
												GN=LAMA4	0.990832	0.944277		GN=AK1	1.00925	0.947504		GN=KHDRBS1	0.972747	0.943282
												GN=ITPK1	0.972747	0.944116		GN=PUM1	0.972747	0.947413		GN=CCDC47	1.02802	0.943258
												GN=DENR	1	0.944006		GN=SUN2	0.990832	0.94734		GN=DENR	0.972747	0.943248
												GN=CABP5	0.954993	0.943962		GN=YIPF2	1.02802	0.947335		GN=ADCK1	0.972747	0.942879
												GN=C20orf27	0.946237	0.94394		GN=GFPT1	1.03753	0.947328		GN=NDUFB6	0.972747	0.942781
												GN=--	1.04713	0.943891		GN=--	1.01859	0.947309		GN=ZBTB20	1.02802	0.942648
												GN=TLN2	0.981748	0.943867		GN=DST	0.990832	0.947207		GN=STX18	0.972747	0.94261
												GN=RPIA	0.981748	0.943799		GN=PAF1	0.981748	0.947095		GN=NDRG2	0.937562	0.942538
												GN=CDKN2AIPNL	1.02802	0.943776		GN=LSM12	0.963829	0.947036		GN=AKT2	1	0.942355
												GN=CHCHD2	1.01859	0.943776		GN=MACROD1	0.912011	0.947017		GN=NADH2	0.954993	0.942302
												GN=LSM2	0.937562	0.943757		GN=MRPL13	1	0.946978		GN=IGLON5	1.02802	0.94213
												GN=NAT10	1.01859	0.943696		GN=MPZL1	0.954993	0.946977		GN=DPP6	1.01859	0.94206
												GN=MAG	1.02802	0.943691		GN=NFYB	1.00925	0.946926		GN=Rho	1.02802	0.942014
												GN=Pcbp2	0.972747	0.943684		GN=SNRPB	0.990832	0.946921		GN=ARMC8	1	0.941914
												GN=COX6B1	0.981748	0.943662		GN=DOCK1	0.990832	0.946915		GN=RHAG	1.00925	0.941913
												GN=Dad1	1	0.943641		GN=FH	1.04713	0.946913		GN=STRAP	1.01859	0.941676
												GN=INTS9	1.02802	0.943514		GN=MRPS21	0.954993	0.946836		GN=CNOT3	0.954993	0.941636
												GN=ARHGEF7	1.03753	0.943263		GN=SIRT1	0.981748	0.946772		GN=Ywhah	0.963829	0.941606
												GN=TSC22D1	1	0.943193		GN=CHORDC1	1	0.946769		GN=IMPA1	1	0.941604
												GN=BABAM2	1.02802	0.943084		GN=CCDC91	1.02802	0.946691		GN=LPGAT1	0.954993	0.941471
												GN=WWTR1	1.02802	0.943075		GN=CTSZ	1.02802	0.946673		GN=HEBP1	1.00925	0.941388
												GN=F7	1.02802	0.943042		GN=FLNA	0.972747	0.946643		GN=P3H1	0.954993	0.941382
												GN=TSG101	1	0.942963		GN=HBS1L	0.972747	0.946619		GN=CDK4	0.954993	0.941258
												GN=C11orf54	0.990832	0.94291		GN=TRAPPC9	1.03753	0.946609		GN=UBE2K	0.981748	0.941116
												GN=ELP1	0.981748	0.942735		GN=EIPR1	0.954993	0.946573		GN=CLYBL	0.972747	0.941093
												GN=TMEM263	1	0.942536		GN=FGD4	1.0666	0.946338		GN=HPRT1	0.990832	0.941082
												GN=EIF2S1	0.972747	0.94241		GN=TRIP6	1.03753	0.946272		GN=PHYHD1	0.981748	0.940923
												GN=AGPAT5	1.01859	0.942402		GN=ESYT1	0.990832	0.946205		GN=NT5C	0.990832	0.940767
												GN=FAM122A	0.954993	0.942116		GN=MRI1	0.946237	0.946198		GN=--	0.990832	0.940625
												GN=ASIC2	1.02802	0.942112		GN=PSMD14	1.01859	0.946007		GN=MVP	0.972747	0.940598
												GN=SYT12	1.02802	0.942069		GN=TOMM34	0.963829	0.945844		GN=ECI1	0.990832	0.940502
												GN=Ppia	0.847227	0.941964		GN=EIF3H	0.981748	0.945732		GN=SEPHS1	0.981748	0.94039
												GN=DNAJB4	0.954993	0.941848		GN=CYC1	0.990832	0.94566		GN=RFC2	1.02802	0.940355
												GN=BABAM1	0.990832	0.941752		GN=SDCBP	0.972747	0.945557		GN=GLRX	1.00925	0.940294
												GN=PRCP	1.01859	0.941707		GN=CLIC1	0.981748	0.945535		GN=Plpp3	1.01859	0.940289
												GN=RINT1	0.963829	0.941319		GN=USP4	0.990832	0.945452		GN=NCKIPSD	0.954993	0.940285
												GN=FAM98B	0.981748	0.941049		GN=CDKN1B	0.954993	0.945304		GN=CS	0.972747	0.940213
												GN=CYFIP1	1.00925	0.94104		GN=RP2	1.02802	0.945135		GN=IFT140	1.01859	0.940208
												GN=ARHGAP35	0.954993	0.940924		GN=VAMP3	1	0.945062		GN=GALT	1.02802	0.940202
												GN=PPME1	0.972747	0.940857		GN=LOC100718897	0.990832	0.945031		GN=RPS16	1.02802	0.940178
												GN=--	0.954993	0.940847		GN=SNAP29	1.01859	0.94501		GN=OTUB2	0.954993	0.940091
												GN=PCCA	1	0.940717		GN=--	0.954993	0.94484		GN=ARHGEF7	0.972747	0.940005
												GN=AUH	1.00925	0.940704		GN=SPART	1	0.944782		GN=RPL30	1.01859	0.939869
												GN=LAMB1	0.963829	0.940686		GN=DVL2	0.954993	0.944696		GN=UBA3	1	0.939766
												GN=PPFIA1	1	0.940473		GN=FAF1	1.01859	0.944679		GN=IKBIP	1	0.939585
												GN=THOP1	0.981748	0.940259		GN=FNTA	0.954993	0.944678		GN=BLVRA	1	0.939483
												GN=GRK7	1	0.940183		GN=MRPL12	0.981748	0.944611		GN=NUMB	0.954993	0.939481
												GN=COX7A2	1.00925	0.940129		GN=SAE1	0.954993	0.944487		GN=Ppp6c	1	0.939479
												GN=ACSS1	0.981748	0.940107		GN=CRK	0.954993	0.944442		GN=MRPL55	0.954993	0.939279
												GN=LANCL2	0.963829	0.939997		GN=ANP32B	0.972747	0.944439		GN=SSBP1	0.954993	0.939116
												GN=--	1.01859	0.93998		GN=RDH5	1.00925	0.944322		GN=CLASP1	0.972747	0.939066
												GN=Rab4b	1.01859	0.939907		GN=FAM136A	0.972747	0.944224		GN=LOC100731649	0.990832	0.939049
												GN=--	1.02802	0.939734		GN=Hspd1	0.972747	0.944167		GN=PSMD6	1	0.938865
												GN=PRDX6	0.972747	0.93973		GN=CASC4	1.02802	0.944122		GN=--	0.972747	0.938742
												GN=RBM6	0.963829	0.939687		GN=KDM1A	0.981748	0.944086		GN=PXN	0.981748	0.938699
												GN=GMPR	0.963829	0.939572		GN=CHMP4B	0.954993	0.943963		GN=Ndufa7	0.981748	0.938647
												GN=COMMD10	1.00925	0.939454		GN=OXSM	0.981748	0.943867		GN=MRPS21	1.02802	0.938447
												GN=INPP5A	0.981748	0.939366		GN=SLC27A4	0.972747	0.943551		GN=SRPX	1.03753	0.938354
												GN=CCNYL1	1.02802	0.939356		GN=VPS26A	0.990832	0.943545		GN=INPP1	1.02802	0.937993
												GN=FKBP5	0.972747	0.939143		GN=CC2D1B	0.981748	0.943523		GN=AFG3L2	0.990832	0.937948
												GN=PPP3CA	0.990832	0.939053		GN=ABCC1	0.990832	0.943438		GN=STAB1	0.990832	0.937852
												GN=HSD17B2	0.963829	0.938766		GN=LOC100732373	0.963829	0.943411		GN=IMPAD1	1.00925	0.937825
												GN=PTCD3	0.954993	0.938702		GN=ARHGAP21	1	0.943238		GN=KRT7	0.954993	0.937788
												GN=--	1.02802	0.938659		GN=EVL	0.981748	0.943136		GN=UQCR10	0.92045	0.937766
												GN=FLII	0.972747	0.938562		GN=RBM8A	0.954993	0.942921		GN=LMOD1	1	0.937761
												GN=CNOT3	0.954993	0.938412		GN=ARIH1	1	0.942752		GN=CUEDC1	0.954993	0.937668
												GN=MINDY1	1	0.938377		GN=COL18A1	0.972747	0.942633		GN=EPHB2	0.990832	0.937649
												GN=TMF1	0.954993	0.938245		GN=CHP1	0.972747	0.942577		GN=CD44	1.0666	0.937512
												GN=Eif2s3	0.990832	0.938227		GN=PRPF4B	0.972747	0.942431		GN=GNG4	0.954993	0.937499
												GN=LDHA	0.855067	0.938222		GN=TMED4	0.963829	0.942304		GN=BPGM	0.990832	0.937462
												GN=LDHA	0.855067	0.938222		GN=LGALS1	1	0.942178		GN=HDLBP	0.990832	0.937391
												GN=RALGAPA1	1.00925	0.938143		GN=BORCS5	0.963829	0.941968		GN=HDLBP	0.990832	0.937391
												GN=MANBA	0.954993	0.937913		GN=DNAJC13	1	0.941943		GN=ACACA	0.981748	0.937371
												GN=PSMD6	1	0.93761		GN=RORB	0.963829	0.941908		GN=RCC2	0.990832	0.937328
												GN=Cfap20	1.02802	0.937585		GN=PCMT1	1.01859	0.941492		GN=Eef1e1	0.954993	0.937122
												GN=BPHL	0.946237	0.937549		GN=STRN4	0.981748	0.941458		GN=DCAF11	0.954993	0.937105
												GN=STAM2	0.954993	0.937496		GN=TIMM29	0.963829	0.941324		GN=AARS2	0.972747	0.937015
												GN=PLD4	1.02802	0.937486		GN=LAMB1	0.990832	0.94126		GN=F13A1	0.990832	0.936984
												GN=ABL1	1.02802	0.937458		GN=SNRPD3	0.972747	0.941154		GN=PHKG1	0.963829	0.936967
												GN=HOOK1	0.972747	0.937413		GN=FBXO3	1	0.941077		GN=CSTB	0.990832	0.936878
												GN=UNC119B	1.00925	0.9373		GN=Matr3	0.990832	0.94105		GN=PRCP	1.01859	0.936668
												GN=COMMD2	1.01859	0.937277		GN=MAP4K5	1.02802	0.940962		GN=TUBB	1.00925	0.936661
												GN=DNAJC10	0.981748	0.937218		GN=Hspb2	1.00925	0.940919		GN=FARSA	0.990832	0.936552
												GN=C16orf70	1	0.937175		GN=CRBN	0.972747	0.940911		GN=--	1.01859	0.936547
												GN=SAP30BP	0.954993	0.937125		GN=Rab4b	1.01859	0.940874		GN=MPP5	1.02802	0.93653
												GN=CC2D1B	0.981748	0.936809		GN=NDRG4	0.963829	0.940806		GN=SORT1	0.972747	0.936517
												GN=ACOT13	0.954993	0.93679		GN=CEPT1	0.946237	0.940803		GN=BICD2	0.954993	0.936287
												GN=C17orf75	0.954993	0.936588		GN=TBCE	0.990832	0.9408		GN=COASY	0.963829	0.936208
												GN=LOC100721835	0.963829	0.936293		GN=MEF2C	0.954993	0.940774		GN=POLR2G	0.954993	0.936007
												GN=TSN	0.990832	0.936029		GN=U2af1	0.972747	0.940746		GN=ARFIP2	0.954993	0.935837
												GN=Ehbp1l1	0.972747	0.935966		GN=APP	1.02802	0.940727		GN=DDX46	1.00925	0.9358
												GN=HOGA1	1.02802	0.935641		GN=Dtd2	0.981748	0.940698		GN=CPEB3	0.954993	0.935799
												GN=SARM1	1	0.935639		GN=AIMP2	1	0.940653		GN=CCDC91	0.954993	0.935741
												GN=STXBP3	1.00925	0.935579		GN=NXF1	0.972747	0.940646		GN=EIF4G3	0.972747	0.935719
												GN=SKIV2L	0.963829	0.935498		GN=PIGS	0.981748	0.940619		GN=BIN3	1.02802	0.9357
												GN=Ddx3x	0.981748	0.935348		GN=LSM2	1.00925	0.940509		GN=FRYL	0.972747	0.935585
												GN=PSMB6	1.01859	0.935222		GN=CARS2	1.01859	0.94043		GN=PAWR	0.954993	0.935443
												GN=SNX18	1.00925	0.934876		GN=CCDC134	0.954993	0.940206		GN=NCKAP1	0.981748	0.935385
												GN=ARFIP2	1.02802	0.934869		GN=CD276	1.00925	0.940143		GN=THTPA	1.02802	0.93517
												GN=--	1.02802	0.934858		GN=GRAMD4	1.00925	0.939935		GN=SYAP1	0.972747	0.935136
												GN=RIN2	0.954993	0.934833		GN=DHX9	1	0.939926		GN=PRKAG1	1.00925	0.934934
												GN=WDR7	0.981748	0.934753		GN=--	0.954993	0.93991		GN=MPZL1	1.02802	0.934827
												GN=CUTC	1.02802	0.934384		GN=Snrpg	0.954993	0.939885		GN=ESRRB	0.954993	0.934721
												GN=VPS53	1.02802	0.934327		GN=RBM12B	1.02802	0.939855		GN=Prkaca	0.990832	0.934713
												GN=VPS53	1.02802	0.934327		GN=PTCD3	0.954993	0.939729		GN=MVD	1.02802	0.934604
												GN=MYO18A	1	0.934311		GN=MRPL15	1	0.939715		GN=DDRGK1	1.01859	0.934569
												GN=PDE12	1	0.93426		GN=TMSB4Y	1.01859	0.939583		GN=Map2	0.963829	0.934546
												GN=CRMP1	0.981748	0.934235		GN=COLEC12	1.00925	0.93949		GN=ITGA6	1	0.934534
												GN=CD9	1.01859	0.934149		GN=ANXA7	1.00925	0.93946		GN=INSR	1.02802	0.934522
												GN=DPP9	1	0.934073		GN=PRRC1	0.954993	0.939435		GN=RETREG2	1.02802	0.934439
												GN=SNRPC	1.01859	0.934011		GN=CD47	1	0.939286		GN=PSMA4	0.972747	0.934342
												GN=EPN3	0.963829	0.933859		GN=DSG1	0.963829	0.939209		GN=UQCRQ	1.00925	0.934322
												GN=SLC35B2	1	0.933629		GN=GDI2	0.990832	0.939195		GN=MRC2	0.990832	0.934317
												GN=LIMD2	1.02802	0.933572		GN=Aida	1.02802	0.939154		GN=AKAP9	1	0.934171
												GN=UFC1	1.02802	0.933398		GN=PDZD11	1.02802	0.939087		GN=AKAP9	1	0.934171
												GN=--	0.963829	0.933235		GN=SRGAP1	0.954993	0.939053		GN=THYN1	0.972747	0.933904
												GN=NRP1	0.972747	0.933138		GN=TXNL1	0.963829	0.938979		GN=HDHD2	1	0.933725
												GN=NDRG2	1.01859	0.933097		GN=BFSP2	0.963829	0.938874		GN=ARIH1	1.00925	0.933686
												GN=--	0.954993	0.932999		GN=PPIE	1	0.938803		GN=SLTM	0.963829	0.93366
												GN=RPS16	1.03753	0.932782		GN=AGA	1.02802	0.938695		GN=TACC1	1.00925	0.933551
												GN=CBX1	0.954993	0.932776		GN=UBE2D4	0.981748	0.938675		GN=TRDN	1.00925	0.933434
												GN=TCOF1	1	0.932708		GN=CTR9	1.00925	0.93867		GN=SLC12A7	0.981748	0.933297
												GN=FAM162A	0.954993	0.93265		GN=ABL1	0.954993	0.938651		GN=FN3K	0.954993	0.933158
												GN=PPT1	1.01859	0.932558		GN=LARP7	1.00925	0.93865		GN=XPO7	1	0.933067
												GN=PPP4C	0.946237	0.932278		GN=HMGA1	0.972747	0.938622		GN=CDHR1	1.02802	0.932959
												GN=STX16	0.990832	0.932208		GN=SMNDC1	0.903649	0.938298		GN=NDRG1	1	0.932647
												GN=PDLIM3	1.09648	0.932064		GN=PARS2	0.954993	0.938242		GN=LOC100732227	1.03753	0.932598
												GN=MACF1	0.946237	0.932046		GN=BICD2	0.954993	0.938199		GN=LRCH4	0.946237	0.932587
												GN=CD93	0.946237	0.93198		GN=--	0.954993	0.938156		GN=ATP6V1G1	0.954993	0.932491
												GN=EIF3D	1.02802	0.931976		GN=GLRX5	0.946237	0.938112		GN=DNAJB12	1.03753	0.932204
												GN=RPS5	1.01859	0.931943		GN=ACAA1	0.990832	0.938074		GN=Dtd2	1	0.932174
												GN=ACSS2	0.972747	0.93188		GN=YTHDC1	0.954993	0.938025		GN=ABCE1	0.990832	0.932065
												GN=--	0.972747	0.93188		GN=ASAH1	1	0.937958		GN=ABHD12	0.946237	0.931967
												GN=SLC12A7	0.981748	0.931708		GN=FAM122A	1.02802	0.937811		GN=LOC100724620	1	0.931965
												GN=LOC100728538	1.03753	0.931648		GN=DHODH	0.954993	0.93769		GN=GALE	0.963829	0.93185
												GN=GTPBP1	0.981748	0.931646		GN=RALGAPA1	0.972747	0.93763		GN=SIRT1	1	0.931782
												GN=PCCB	0.990832	0.931536		GN=DPP6	0.963829	0.937489		GN=MSRB2	1	0.931782
												GN=FBLN1	1.03753	0.931456		GN=ACAP2	1.00925	0.937463		GN=USP24	0.981748	0.93177
												GN=NRM	1.02802	0.931122		GN=SAP30BP	1.02802	0.937422		GN=BCO2	0.990832	0.93174
												GN=CD68	0.946237	0.930844		GN=CD63	1.0666	0.937406		GN=CPOX	0.990832	0.931722
												GN=OGDH	0.946237	0.930758		GN=FAM126B	0.92045	0.937384		GN=EFL1	1	0.931649
												GN=PDXP	1	0.930742		GN=GABPA	1	0.937233		GN=TXNL1	1.01859	0.931457
												GN=PDE2A	0.946237	0.93072		GN=CARHSP1	0.92045	0.937168		GN=PCDHGA6	0.972747	0.931402
												GN=G3BP1	1	0.930708		GN=INTS8	0.954993	0.937019		GN=MRPL37	0.972747	0.931304
												GN=HSD17B10	0.981748	0.930675		GN=NAA10	1	0.936902		GN=RPN2	1	0.931198
												GN=SMCHD1	1	0.930604		GN=PTK7	0.981748	0.936872		GN=Ddx3x	0.981748	0.93119
												GN=NAA15	0.981748	0.93055		GN=Tuba8	1.02802	0.936776		GN=Tmed5	0.963829	0.931157
												GN=ADH5	0.990832	0.930394		GN=NCKIPSD	1.02802	0.936744		GN=CDC42BPB	0.981748	0.931115
												GN=SORCS2	0.963829	0.930328		GN=FBLN1	0.954993	0.936606		GN=CPNE6	1.03753	0.931063
												GN=BUB3	0.981748	0.930053		GN=TSC2	1	0.936553		GN=KDM3B	0.946237	0.930856
												GN=LOC100718897	0.981748	0.929968		GN=PRPS1L1	1.01859	0.936484		GN=BZW2	0.972747	0.93084
												GN=EIF4G2	0.981748	0.929954		GN=PPWD1	0.895365	0.936449		GN=TNFAIP2	1.01859	0.930689
												GN=SEH1L	1.05682	0.929879		GN=Vps33a	0.954993	0.936415		GN=TUBB1	0.946237	0.930649
												GN=TIMMDC1	1.07647	0.929865		GN=RBM39	1	0.936369		GN=VPS35	0.981748	0.930623
												GN=LARP7	1.01859	0.929793		GN=--	0.990832	0.936314		GN=EIF4E	0.954993	0.930587
												GN=NOP58	1	0.929742		GN=TMX4	1.04713	0.936297		GN=CORO1B	0.981748	0.930532
												GN=SPG21	1.03753	0.929126		GN=NDUFS2	1	0.93628		GN=SYT12	1.03753	0.930305
												GN=TTC38	0.972747	0.928925		GN=C1QC	0.954993	0.936264		GN=CARNMT1	0.981748	0.930252
												GN=CALCOCO1	0.946237	0.928859		GN=EHD4	1	0.936153		GN=NID1	1	0.930191
												GN=IDUA	0.981748	0.928617		GN=Hspe1	0.990832	0.936076		GN=SPHKAP	0.946237	0.930171
												GN=MINK1	1.01859	0.92851		GN=ESYT2	1.00925	0.935897		GN=PCCA	1	0.930125
												GN=TM9SF4	1.02802	0.9285		GN=LOC100713505	0.990832	0.935894		GN=CD9	1.02802	0.930043
												GN=ULK3	1.03753	0.928423		GN=RAB11FIP5	1.01859	0.935761		GN=ATXN2L	0.946237	0.930039
												GN=ADD2	0.981748	0.92831		GN=Ube2v1	0.990832	0.935619		GN=EPHX1	1	0.930036
												GN=SNRPA	0.981748	0.928128		GN=CAT	1	0.935609		GN=LUC7L3	1	0.930027
												GN=MAP7D1	0.981748	0.928068		GN=TMF1	1.02802	0.935375		GN=ANXA6	0.972747	0.929864
												GN=NDRG3	0.954993	0.92806		GN=IRF2BPL	1.00925	0.935248		GN=MAGOH	1.01859	0.929839
												GN=MAP3K5	1	0.927947		GN=MGAT1	1.02802	0.935087		GN=TFEB	0.954993	0.929733
												GN=Ndufb8	1.01859	0.927706		GN=RAB39B	0.954993	0.934967		GN=ARHGAP35	0.946237	0.92973
												GN=DCPS	0.990832	0.927613		GN=TUBB4B	0.954993	0.93491		GN=TMX3	1	0.929677
												GN=Serpinb5	1.03753	0.927572		GN=ANXA5	1	0.934486		GN=RASIP1	1.03753	0.929611
												GN=WRNIP1	1.01859	0.927437		GN=GLO1	0.990832	0.934466		GN=MIF	1.04713	0.92957
												GN=IMPG1	0.963829	0.927034		GN=Hnrnpa3	1	0.934402		GN=LOC100728410	0.544503	0.92944
												GN=--	1.03753	0.926921		GN=DNAJC12	0.954993	0.934363		GN=PDK2	1.00925	0.92939
												GN=DAP3	1.03753	0.926892		GN=ARMC9	0.981748	0.934351		GN=SYNRG	0.972747	0.929056
												GN=HINT3	1.03753	0.926823		GN=HOMER3	1.02802	0.934344		GN=PPP4C	0.946237	0.928797
												GN=RBM4	0.954993	0.926776		GN=DSCR3	0.954993	0.934156		GN=RAB1A	0.990832	0.928704
												GN=ARVCF	0.954993	0.926767		GN=WASL	1.00925	0.934153		GN=NAV1	0.972747	0.928468
												GN=--	1.01859	0.926738		GN=WDR35	0.963829	0.933995		GN=ZNF185	0.972747	0.928399
												GN=ABLIM2	0.981748	0.926735		GN=RNMT	0.981748	0.933894		GN=APOD	0.990832	0.928316
												GN=PMPCB	1	0.926708		GN=ALDH16A1	0.990832	0.933755		GN=ELP1	1	0.9283
												GN=UBE2D4	0.990832	0.926634		GN=FUCA1	1.01859	0.933745		GN=INTS4	1.03753	0.928287
												GN=HDHD5	1.03753	0.926548		GN=--	1.00925	0.933732		GN=FKBP4	0.972747	0.928199
												GN=LOC100714179	1.02802	0.926438		GN=MTCH1	1	0.933617		GN=CD109	0.981748	0.928109
												GN=KPNA6	1.03753	0.926311		GN=GSK3B	0.963829	0.933516		GN=NRP1	1.00925	0.928074
												GN=--	0.946237	0.925908		GN=DNAJB14	1.02802	0.933509		GN=ANXA7	1.00925	0.928071
												GN=SLC27A2	1.02802	0.925901		GN=SYNJ2BP-COX16	1.01859	0.933396		GN=PRMT1	0.990832	0.927739
												GN=SNRPB	1.00925	0.925868		GN=JUP	1	0.933375		GN=PCK2	0.963829	0.927619
												GN=TMOD4	1.03753	0.925814		GN=UBA3	0.981748	0.933367		GN=MBNL2	0.963829	0.927614
												GN=CD276	1.01859	0.925435		GN=FAM96A	1.02802	0.933313		GN=SURF1	1.03753	0.927087
												GN=MAPK12	1	0.925427		GN=TPD52L1	1.00925	0.933286		GN=OGDH	1.03753	0.926967
												GN=DHX36	1.03753	0.925393		GN=OPA3	0.954993	0.933276		GN=FAM114A2	1.03753	0.926916
												GN=SCAMP1	0.990832	0.925218		GN=EGFR	1.00925	0.933184		GN=DDI2	1	0.926903
												GN=USP9X	0.963829	0.925192		GN=PSMC6	0.981748	0.933028		GN=NT5E	1	0.926701
												GN=C2orf49	0.946237	0.925155		GN=LOC100713317	1.00925	0.932992		GN=PCNP	0.946237	0.926647
												GN=CTSZ	0.946237	0.925107		GN=DCXR	1.01859	0.932941		GN=PAPSS1	0.972747	0.926647
												GN=EXOSC9	0.946237	0.925104		GN=POGZ	0.963829	0.932912		GN=KIF5B	1.00925	0.926556
												GN=MED24	0.954993	0.924918		GN=KCTD12	1	0.932796		GN=NUP58	0.946237	0.926369
												GN=ACSL1	0.990832	0.924768		GN=UROD	0.954993	0.932762		GN=GGA3	0.946237	0.926216
												GN=GLS	0.963829	0.92471		GN=WDR13	1	0.932761		GN=NAPG	1	0.926076
												GN=PDE6C	0.981748	0.92471		GN=CFAP36	0.972747	0.932722		GN=RAB8B	1.04713	0.926075
												GN=RSU1	1	0.924644		GN=OPA1	0.981748	0.932589		GN=PSMA6	0.990832	0.926029
												GN=ARID1A	0.963829	0.924639		GN=PPP1R11	0.946237	0.93258		GN=RRH	0.946237	0.926
												GN=METTL14	1.03753	0.924518		GN=BBS5	1.01859	0.932525		GN=GOLGB1	0.990832	0.925997
												GN=SUB1	0.981748	0.924492		GN=NDUFA3	1.05682	0.932359		GN=Wdr20	1.03753	0.925994
												GN=CLPB	0.972747	0.924485		GN=STXBP3	1.00925	0.932248		GN=GRM6	1.03753	0.925976
												GN=ALDH3A1	0.972747	0.924475		GN=NCKAP1	0.990832	0.93222		GN=COL18A1	1.08643	0.925929
												GN=TBC1D13	1.02802	0.924287		GN=SEC24B	0.981748	0.932131		GN=PRPF3	0.946237	0.925749
												GN=CCDC22	1	0.92425		GN=--	0.954993	0.932032		GN=TMEM100	1.03753	0.925712
												GN=Plpp3	1.04713	0.923659		GN=GIT1	1.00925	0.931841		GN=FAM177A1	1.03753	0.925564
												GN=QTRT2	1.02802	0.923607		GN=NCBP2	0.963829	0.931836		GN=ARPC1B	1.00925	0.925557
												GN=DPYSL2	0.862979	0.92359		GN=--	1.03753	0.931775		GN=WDR81	1.03753	0.925478
												GN=Aida	0.946237	0.923475		GN=TIMM50	0.990832	0.931575		GN=FBXO6	1.01859	0.925404
												GN=GNG2	0.963829	0.923356		GN=ATXN10	0.963829	0.931526		GN=PHACTR2	1.03753	0.925307
												GN=PLXNB2	0.981748	0.923007		GN=TPP1	1.01859	0.931479		GN=LLGL1	1	0.925254
												GN=RBMX	0.954993	0.922966		GN=--	1.03753	0.931441		GN=TMX4	0.937562	0.925156
												GN=Bbs1	0.963829	0.922884		GN=SELENOF	1	0.931186		GN=NUBPL	0.946237	0.925134
												GN=TWF1	1.00925	0.922815		GN=NTM	0.954993	0.931155		GN=SCYL2	1	0.925131
												GN=ATAD1	0.946237	0.922645		GN=PLD4	1.03753	0.931023		GN=DNAJC5	1.03753	0.925086
												GN=VWA5A	0.981748	0.922532		GN=UFL1	0.981748	0.930979		GN=WDTC1	0.946237	0.924937
												GN=--	0.963829	0.922511		GN=XPOT	0.946237	0.930933		GN=AIPL1	0.954993	0.924813
												GN=CSAD	0.954993	0.922508		GN=SPARCL1	0.963829	0.930929		GN=RTF1	0.946237	0.924583
												GN=CASC4	1.03753	0.922365		GN=ACACA	0.981748	0.930863		GN=INTS13	1.03753	0.924501
												GN=MTOR	0.981748	0.922343		GN=PDK1	1	0.930675		GN=IMMT	0.946237	0.924401
												GN=BOLA1	0.990832	0.922308		GN=UBE2M	0.972747	0.930663		GN=EMC1	0.990832	0.924335
												GN=COPS7A	1.05682	0.922241		GN=LMOD1	1.00925	0.930573		GN=PSMC6	0.990832	0.924249
												GN=MAX	1.03753	0.922213		GN=TPM1	1.03753	0.930558		GN=AUH	1.01859	0.924109
												GN=ITGA7	1.02802	0.922158		GN=MAT2B	0.990832	0.93048		GN=RXRB	1.03753	0.923904
												GN=EPS8	1.00925	0.922076		GN=PHAX	0.946237	0.930407		GN=CAMK1D	0.972747	0.92388
												GN=PDIA6	0.990832	0.921871		GN=UFC1	1.02802	0.930365		GN=EIF4E2	1.03753	0.923734
												GN=CCAR1	0.972747	0.921671		GN=SNAPIN	0.946237	0.930235		GN=SV2B	0.954993	0.923558
												GN=CDC123	0.946237	0.92153		GN=CABP5	1.03753	0.929954		GN=CYP27A1	1.03753	0.923357
												GN=PXN	0.972747	0.921451		GN=RECK	0.972747	0.929943		GN=OTUD6B	0.946237	0.923337
												GN=NTM	0.946237	0.921195		GN=PRPF3	1.03753	0.929906		GN=HNRNPH1	1.03753	0.923264
												GN=CACNB1	1.03753	0.921191		GN=Uchl3	0.946237	0.929899		GN=EIF2S2	0.946237	0.923197
												GN=FAM96A	0.946237	0.921185		GN=BGN	0.972747	0.929893		GN=TFCP2	0.963829	0.923022
												GN=FAM120A	1	0.92116		GN=ARL8A	1.00925	0.92986		GN=TPP1	0.990832	0.922906
												GN=SRGAP1	0.946237	0.921151		GN=RAPH1	1.03753	0.929647		GN=CLIC2	0.963829	0.922887
												GN=PATL1	1.03753	0.921053		GN=ENPP6	0.963829	0.929633		GN=PACSIN1	1	0.922845
												GN=PDE3A	0.946237	0.920798		GN=BOLA1	1.02802	0.929538		GN=OLFM1	0.972747	0.922814
												GN=CAND2	1	0.920737		GN=SPTLC2	0.946237	0.929504		GN=TRAPPC9	0.963829	0.922794
												GN=CHURC1-FNTB	1.09648	0.920644		GN=OCIAD1	0.92045	0.929488		GN=LOC100717473	0.981748	0.922719
												GN=UMPS	0.946237	0.920604		GN=UBA5	0.954993	0.929466		GN=ARFGEF2	1.03753	0.922531
												GN=PPIP5K1	1.00925	0.920591		GN=Tvp23b	1.00925	0.929451		GN=ASIC2	0.946237	0.92249
												GN=DACH1	1.03753	0.920578		GN=PTPRD	1	0.929365		GN=GPRIN3	1.03753	0.922421
												GN=SLC1A4	1	0.9203		GN=PGP	1.00925	0.929333		GN=PGAM5	0.990832	0.922224
												GN=Rrm1	0.946237	0.920263		GN=Gstm2	0.981748	0.929315		GN=PUF60	0.981748	0.922051
												GN=MRPL55	0.946237	0.920187		GN=PON1	0.990832	0.929159		GN=H2AFV	1.03753	0.922028
												GN=EIF2A	0.981748	0.920026		GN=AKR1B1	0.981748	0.929093		GN=UBA6	0.990832	0.92188
												GN=URM1	1.03753	0.919863		GN=USO1	0.990832	0.92906		GN=CHCHD6	1.05682	0.921848
												GN=CMBL	1	0.919829		GN=SURF1	0.946237	0.929043		GN=ARHGDIA	1.02802	0.921732
												GN=Rps25	0.954993	0.919804		GN=ROGDI	0.946237	0.929008		GN=APEH	0.990832	0.921509
												GN=COQ8A	0.981748	0.919749		GN=Rft1	1.03753	0.928976		GN=BAIAP2	1.02802	0.921411
												GN=DBN1	1.01859	0.919729		GN=NFKB2	1.03753	0.928903		GN=SMAP2	1.02802	0.921239
												GN=LARS2	0.946237	0.919658		GN=AGO1	1.01859	0.92886		GN=GNAI2	0.972747	0.921169
												GN=TTYH2	1.02802	0.919613		GN=SRSF3	1.02802	0.928836		GN=--	0.990832	0.921129
												GN=HPRT1	0.972747	0.919451		GN=PAFAH1B2	0.946237	0.928669		GN=EEF1D	1.03753	0.921073
												GN=MEAF6	0.946237	0.91941		GN=STAT6	1	0.928641		GN=POMGNT2	0.990832	0.921022
												GN=UBL4A	0.981748	0.919321		GN=UGDH	1	0.928357		GN=GJA1	0.963829	0.921006
												GN=SEPT7	0.981748	0.919271		GN=Ndufb8	1.02802	0.928203		GN=NECAB1	0.963829	0.920994
												GN=REEP6	0.946237	0.919268		GN=DHTKD1	0.946237	0.928197		GN=NUMA1	0.990832	0.920983
												GN=AZGP1	1	0.919092		GN=HM13	0.972747	0.928127		GN=--	0.946237	0.92083
												GN=Tuba8	0.946237	0.918673		GN=MMAB	0.946237	0.928078		GN=SCN2B	0.946237	0.920821
												GN=GART	0.981748	0.918627		GN=VDAC3	1	0.92802		GN=RPS12	0.981748	0.920788
												GN=ATXN2L	0.963829	0.918614		GN=DPP9	0.981748	0.927865		GN=PIN1	1.00925	0.920778
												GN=ANXA3	0.990832	0.918597		GN=PROS1	1.02802	0.927858		GN=CFP	1.03753	0.920588
												GN=--	1.01859	0.917981		GN=FABP7	0.954993	0.927775		GN=PSMD3	1.00925	0.920286
												GN=EHD4	1.00925	0.917959		GN=MAGOH	0.963829	0.92768		GN=Ppp1ca	1.01859	0.920197
												GN=LAMTOR1	0.981748	0.917743		GN=PFAS	0.946237	0.927638		GN=CUX1	0.981748	0.920149
												GN=EGF	1.01859	0.917732		GN=C1QBP	0.946237	0.927576		GN=SNCG	0.928966	0.919948
												GN=SNRNP70	0.981748	0.917717		GN=Sec14l2	0.990832	0.927493		GN=NUBP2	0.963829	0.91992
												GN=MTCH1	0.972747	0.917689		GN=AKT2	1.02802	0.927481		GN=DUSP28	0.946237	0.91992
												GN=CLSTN1	0.937562	0.917658		GN=ATP2B3	0.981748	0.927352		GN=POLR2H	0.946237	0.919755
												GN=CELF1	0.937562	0.917588		GN=IL16	1	0.927343		GN=LAMP1	1.01859	0.919747
												GN=SNRNP200	1	0.917428		GN=PTGES2	1.01859	0.927341		GN=LOC100713997	0.946237	0.919718
												GN=UNC119	0.946237	0.917326		GN=NPTN	0.990832	0.927271		GN=ATXN10	0.963829	0.919652
												GN=SLC12A5	0.972747	0.917231		GN=GPD1L	0.972747	0.927201		GN=SARS	0.990832	0.919598
												GN=PAFAH1B1	0.946237	0.917106		GN=DR1	1.03753	0.92717		GN=SVIL	0.981748	0.919573
												GN=ARHGAP12	1.03753	0.916875		GN=CCDC47	1.03753	0.927102		GN=PDE4A	0.946237	0.919521
												GN=RPS6KA3	1	0.916814		GN=PDCD6IP	0.912011	0.927088		GN=ACSS1	0.981748	0.9195
												GN=CROT	0.937562	0.916766		GN=TPP2	0.990832	0.927077		GN=SYP	1	0.919379
												GN=BDH2	1.04713	0.916696		GN=LRBA	1	0.926956		GN=TBL3	0.946237	0.919378
												GN=NLGN3	0.937562	0.916525		GN=IAH1	0.928966	0.926924		GN=ATP2B2	1	0.919376
												GN=VHLL	0.937562	0.916521		GN=MRPL3	0.946237	0.926761		GN=CSTF1	1.01859	0.919365
												GN=MRI1	1.01859	0.916492		GN=ALDH3A2	1.01859	0.926563		GN=USP15	0.981748	0.919342
												GN=GMPPB	1	0.916458		GN=THTPA	0.946237	0.926557		GN=UGT1A8	0.937562	0.919269
												GN=NMNAT1	1	0.916443		GN=FRYL	0.990832	0.926523		GN=SLC4A7	1.07647	0.919093
												GN=TSC2	1.00925	0.916362		GN=HIP1	0.990832	0.926118		GN=USP4	1.00925	0.918992
												GN=NKIRAS1	1.04713	0.916201		GN=PML	0.981748	0.92599		GN=D2HGDH	0.954993	0.91895
												GN=PSMB8	1.08643	0.916126		GN=RSU1	1	0.925945		GN=BDH2	1.03753	0.91894
												GN=MYL2	0.809096	0.916085		GN=TMTC3	1.01859	0.925901		GN=UBA2	0.981748	0.918928
												GN=PEPD	0.981748	0.915996		GN=SELENOM	1.00925	0.925869		GN=SEZ6	0.946237	0.918697
												GN=ITGB2	1.02802	0.915966		GN=SLC16A8	1.03753	0.925743		GN=UBE2G2	0.946237	0.918689
												GN=NUP133	1.00925	0.915808		GN=SOD3	0.963829	0.925323		GN=PSMD14	0.946237	0.918428
												GN=OPN1SW	0.972747	0.915604		GN=ALDH7A1	0.972747	0.925318		GN=NUTF2	1.00925	0.918369
												GN=SUPT6H	0.972747	0.915603		GN=MOB2	1.03753	0.925159		GN=ZFPL1	1.03753	0.918173
												GN=--	1	0.915418		GN=STRN3	0.946237	0.92506		GN=ACTC1	1.01859	0.918098
												GN=CLIP1	0.990832	0.915412		GN=ACP2	1.03753	0.925028		GN=BCAP31	1.00925	0.918055
												GN=Slc2a3	0.972747	0.915178		GN=HMG20A	1.03753	0.925009		GN=MAP2K4	0.937562	0.917963
												GN=VMO1	0.937562	0.915156		GN=EDF1	0.946237	0.924931		GN=HSPB1	0.954993	0.917954
												GN=ENDOG	0.990832	0.915088		GN=LOC100724108	1	0.924871		GN=MRPL3	1.04713	0.917931
												GN=MDH1	0.954993	0.915073		GN=RBM12	0.981748	0.924853		GN=CDH13	0.972747	0.917784
												GN=METTL7A	0.937562	0.914988		GN=RGN	1.03753	0.924847		GN=VCPIP1	1	0.917736
												GN=WDR73	0.937562	0.914941		GN=PCBD1	1.00925	0.924833		GN=MAP4K4	1.04713	0.917423
												GN=ZC3H14	0.963829	0.914882		GN=MLANA	1.01859	0.924832		GN=C8A	1.02802	0.917345
												GN=SEC61A1	0.963829	0.914794		GN=PATL1	1.03753	0.92469		GN=F7	0.937562	0.917259
												GN=FBXW8	1.00925	0.914684		GN=LOC100732987	1.02802	0.924561		GN=CPSF3	1.04713	0.917233
												GN=Timm13	0.981748	0.914603		GN=SEPT10	1.03753	0.92451		GN=DHX34	1.04713	0.917113
												GN=AP1S2	0.937562	0.914571		GN=NDUFB6	1	0.924495		GN=SCRIB	0.990832	0.917056
												GN=FAM49B	0.972747	0.91456		GN=HTT	0.981748	0.924455		GN=UNC119	1	0.916993
												GN=MGAT1	0.937562	0.91455		GN=FKBP9	0.963829	0.924382		GN=NDUFS8	0.972747	0.916753
												GN=Cdh11	0.954993	0.914521		GN=ATP2B4	0.981748	0.924295		GN=RNF2	1.04713	0.916691
												GN=ABAT	0.972747	0.914464		GN=ZMYND8	1.00925	0.924219		GN=NMNAT1	1	0.91669
												GN=NPEPL1	0.990832	0.914338		GN=Cisd1	0.963829	0.92402		GN=HBA	0.787046	0.916587
												GN=CTBP1	0.990832	0.914253		GN=IFT27	0.963829	0.923875		GN=Cad	1.00925	0.916535
												GN=XPO5	1.00925	0.914234		GN=PI4KA	0.981748	0.923828		GN=SDF2L1	1	0.916511
												GN=ARFGAP1	0.981748	0.914158		GN=ZBTB20	0.946237	0.923825		GN=GAB1	1.03753	0.916432
												GN=GANAB	0.990832	0.914123		GN=Eef1e1	0.946237	0.923789		GN=APOA1	0.981748	0.916405
												GN=RAB1B	0.990832	0.914049		GN=F12	1.01859	0.923771		GN=BEST1	1.02802	0.916237
												GN=Serpina3k	0.954993	0.913727		GN=GAB4	1.03753	0.923752		GN=Rap1b	0.981748	0.916219
												GN=RAB31	0.937562	0.913727		GN=EPRS	1.00925	0.923738		GN=EPS15	0.954993	0.91621
												GN=CPNE3	0.963829	0.913632		GN=GPCPD1	1.01859	0.923443		GN=PABPN1	0.990832	0.916114
												GN=ATG2B	0.937562	0.913463		GN=FBLN5	1.02802	0.923365		GN=LBP	1.01859	0.915943
												GN=LXN	1.01859	0.913461		GN=GOLGB1	1	0.923298		GN=Dad1	0.990832	0.915801
												GN=IGLON5	0.937562	0.913001		GN=GPX4	0.981748	0.923179		GN=Ctsd	0.981748	0.915722
												GN=KIF2A	1	0.912902		GN=CTSC	1	0.923077		GN=ACP2	0.937562	0.915672
												GN=CFL2	0.981748	0.912626		GN=AMACR	1.00925	0.923067		GN=TTC8	1.01859	0.915628
												GN=NUP155	0.981748	0.912549		GN=STAU1	0.981748	0.922894		GN=THOP1	0.990832	0.915567
												GN=VPS13C	0.990832	0.912501		GN=Timm8a	1	0.922849		GN=MAX	0.937562	0.915548
												GN=SYAP1	0.972747	0.912403		GN=STAC3	1.01859	0.922607		GN=HSPA4	0.990832	0.915517
												GN=PI4KB	0.937562	0.912286		GN=RAB31	0.963829	0.922536		GN=HDDC2	1.03753	0.9155
												GN=ATP5A1	0.981748	0.911836		GN=MAP7D2	1.03753	0.922419		GN=RAB35	1.04713	0.915313
												GN=DMAC1	0.903649	0.91179		GN=LOC100731649	1	0.922253		GN=CARD19	0.954993	0.915217
												GN=GATD1	0.990832	0.911511		GN=STRA6	1.03753	0.922078		GN=C7	0.972747	0.915109
												GN=ADCK1	0.963829	0.911492		GN=TRIR	0.954993	0.92206		GN=VPS33B	0.937562	0.915107
												GN=RXRB	1.04713	0.911423		GN=BABAM1	0.972747	0.921967		GN=TGFBRAP1	0.937562	0.915039
												GN=ATG7	0.972747	0.911411		GN=ACTC1	0.928966	0.921754		GN=WDR45B	1.02802	0.91503
												GN=ATP2B2	0.981748	0.911232		GN=GSK3A	0.963829	0.921622		GN=MPST	0.937562	0.914949
												GN=SAE1	0.954993	0.911159		GN=ARHGDIA	0.963829	0.921602		GN=FUK	0.972747	0.91491
												GN=RAB33B	0.937562	0.911155		GN=CDC37	0.990832	0.921288		GN=RAB8A	0.937562	0.914886
												GN=DNAJC6	0.981748	0.911004		GN=KANK2	1.00925	0.920968		GN=LMOD3	1.04713	0.914695
												GN=TSC1	0.946237	0.910817		GN=EFR3A	0.981748	0.920771		GN=TM9SF2	0.963829	0.914636
												GN=VWF	1	0.9108		GN=Ppp1r2	1.04713	0.920688		GN=CSNK2A2	1.03753	0.914029
												GN=SERPINE3	1.04713	0.910586		GN=CAB39	1	0.920635		GN=SNAP29	0.972747	0.913987
												GN=ENG	0.937562	0.910528		GN=RFTN1	0.946237	0.920518		GN=SLAIN2	0.954993	0.913623
												GN=CISD2	0.972747	0.910509		GN=MLEC	1.05682	0.920496		GN=Atp5j2	0.912011	0.913592
												GN=AHCTF1	1.04713	0.910431		GN=RCOR1	1.03753	0.920384		GN=BRMS1L	1.04713	0.91337
												GN=WDR33	1.00925	0.910328		GN=HINT1	0.954993	0.920193		GN=CARS2	0.946237	0.913283
												GN=MYO1D	1.04713	0.910266		GN=ZFPL1	0.946237	0.920013		GN=ACTL6B	0.937562	0.913264
												GN=MOB1B	1.04713	0.910204		GN=CTNNBL1	0.946237	0.920003		GN=CSNK2A1	0.990832	0.913196
												GN=DPYSL5	0.990832	0.9102		GN=KPNA6	0.946237	0.919945		GN=LOC100729591	1	0.913105
												GN=SEL1L	1	0.910127		GN=EIF3I	0.946237	0.919884		GN=NDUFB11	1.00925	0.913019
												GN=PTPN1	0.954993	0.910054		GN=JPT2	0.972747	0.919735		GN=PLPBP	1	0.912877
												GN=SART3	1.00925	0.909975		GN=PELO	0.981748	0.91964		GN=VAMP3	1.02802	0.912862
												GN=TKFC	1	0.909964		GN=RPS9	1.03753	0.919436		GN=--	0.963829	0.912764
												GN=PPP6R1	0.937562	0.909615		GN=TMEM35A	1.04713	0.919226		GN=--	1	0.912633
												GN=SP100	0.937562	0.909604		GN=COQ10A	1.01859	0.919213		GN=RDH5	1	0.91259
												GN=--	0.937562	0.909543		GN=Sestd1	0.981748	0.919201		GN=RALGPS2	1.04713	0.912465
												GN=QDPR	1.00925	0.909513		GN=TARDBP	0.972747	0.919191		GN=CARS	1.04713	0.912439
												GN=LOC100717205	1.02802	0.909462		GN=NAPB	1	0.919141		GN=USP48	1.04713	0.912423
												GN=FERMT3	1.11686	0.909317		GN=LOC100716840	1.01859	0.919076		GN=GOLGA3	0.954993	0.912397
												GN=AVL9	1.01859	0.909275		GN=INTS7	1.03753	0.918738		GN=C16orf62	0.928966	0.912284
												GN=GIPC1	0.954993	0.909214		GN=CSNK2B	1.03753	0.918566		GN=CLPX	0.972747	0.91226
												GN=IPO7	1	0.909206		GN=OSBP	0.972747	0.918518		GN=NCOA5	0.954993	0.91217
												GN=PYGB	0.972747	0.909193		GN=WDR45B	0.954993	0.918513		GN=DHRS1	0.946237	0.912145
												GN=HDDC2	0.954993	0.909162		GN=PARVA	0.981748	0.917973		GN=SCAI	1.04713	0.911907
												GN=AGA	1.04713	0.909098		GN=GPR107	1.00925	0.917947		GN=DDOST	1.00925	0.911893
												GN=DR1	0.937562	0.909093		GN=Krt10	0.937562	0.917807		GN=KTN1	0.972747	0.911772
												GN=PAFAH1B3	0.990832	0.908882		GN=DNAJA3	1.01859	0.917775		GN=EIF3I	1.04713	0.911661
												GN=MSI1	0.990832	0.908873		GN=Rpl8	1.04713	0.917708		GN=--	0.912011	0.911259
												GN=PTER	1.01859	0.908836		GN=EEF1D	1.03753	0.917569		GN=FERMT2	1	0.911211
												GN=JAK1	1.04713	0.908647		GN=BABAM2	1.04713	0.917521		GN=AHSA1	0.981748	0.9112
												GN=PPCDC	1.04713	0.908645		GN=C17orf75	1.04713	0.917441		GN=SEC11A	1.04713	0.911146
												GN=MTDH	1.02802	0.908624		GN=CASQ1	0.879022	0.917246		GN=ORMDL1	0.937562	0.911045
												GN=CMPK1	0.937562	0.908401		GN=DBT	1	0.917111		GN=AMACR	0.981748	0.910838
												GN=--	0.972747	0.908395		GN=SORT1	1.00925	0.917108		GN=YTHDF3	1	0.910673
												GN=UQCRQ	1.01859	0.908275		GN=THUMPD3	0.937562	0.917077		GN=NIPSNAP2	0.972747	0.910626
												GN=CYBRD1	0.937562	0.908186		GN=SNX27	0.990832	0.917049		GN=GCA	1.04713	0.910535
												GN=JPH1	1.00925	0.908074		GN=MEMO1	1.01859	0.917038		GN=MPC2	0.937562	0.910463
												GN=Psmd9	1.00925	0.907979		GN=DDRGK1	0.963829	0.91696		GN=CPQ	0.981748	0.910386
												GN=QTRT1	0.981748	0.907897		GN=APOA4	1.08643	0.916951		GN=--	0.937562	0.910336
												GN=Cyth2	0.937562	0.907612		GN=TMEM11	1.04713	0.916759		GN=HIP1	0.963829	0.910331
												GN=THAP4	0.972747	0.907562		GN=SLC6A13	0.937562	0.916635		GN=PSMD13	1	0.910231
												GN=ENDOD1	0.972747	0.907449		GN=LOC100723118	0.990832	0.916631		GN=DIRAS2	1.02802	0.910113
												GN=KRT19	0.744732	0.907366		GN=LRAT	0.972747	0.916554		GN=LAMA4	1.00925	0.910066
												GN=FMO3	0.937562	0.907311		GN=MAG	0.954993	0.916511		GN=TBC1D17	0.963829	0.909873
												GN=HEBP1	1	0.907216		GN=CFL2	0.990832	0.916387		GN=FAM89B	1.04713	0.909861
												GN=EPB41	0.972747	0.906993		GN=SDHC	1.02802	0.916377		GN=CELF2	0.963829	0.909762
												GN=SNRPA1	0.972747	0.90699		GN=DTD1	1.01859	0.916313		GN=AKR1B1	1.01859	0.909705
												GN=TRABD	1.04713	0.906973		GN=MRPS22	1.04713	0.916306		GN=TSC1	0.946237	0.909688
												GN=SOD2	0.963829	0.90684		GN=Srp72	1.00925	0.916273		GN=GSR	0.981748	0.909491
												GN=CYGB	0.963829	0.906786		GN=SMAP2	0.954993	0.916099		GN=--	0.954993	0.909479
												GN=Cad	1	0.906767		GN=ARMC8	0.946237	0.916053		GN=FMO5	0.972747	0.909386
												GN=SDR39U1	1.05682	0.906748		GN=cytb	0.937562	0.915831		GN=GNG2	1.03753	0.909313
												GN=LONP1	1	0.906634		GN=RPIA	0.972747	0.915807		GN=NFKB2	0.937562	0.909218
												GN=TIMM44	0.990832	0.906583		GN=CLEC11A	1.01859	0.915801		GN=UROD	0.972747	0.909167
												GN=STRA6	1.04713	0.906525		GN=Ubtf	0.972747	0.915674		GN=--	0.946237	0.909127
												GN=GBA	0.981748	0.906502		GN=Pa2g4	1	0.915605		GN=PKM	1.09648	0.909065
												GN=SLC25A22	0.990832	0.906388		GN=DHRS1	1.03753	0.915568		GN=ARPC3	0.981748	0.908978
												GN=Timm8a	0.937562	0.906177		GN=GPD1	1.00925	0.91545		GN=PDE1B	1.01859	0.908903
												GN=TIPRL	0.912011	0.906092		GN=NGLY1	0.937562	0.91543		GN=CPT1B	0.972747	0.908868
												GN=TCERG1	0.963829	0.906073		GN=SIN3A	0.990832	0.915415		GN=--	0.963829	0.908852
												GN=CRYL1	0.981748	0.906037		GN=LXN	0.981748	0.915404		GN=FHL3	1.04713	0.908847
												GN=CSNK2A1	0.963829	0.905815		GN=FSD1	1.04713	0.915157		GN=MFN2	1.01859	0.908744
												GN=RAB11FIP5	0.954993	0.905676		GN=POLR1C	0.937562	0.915044		GN=SCFD1	0.990832	0.908691
												GN=PLXNB1	1.03753	0.905624		GN=CFD	0.937562	0.915009		GN=HDHD3	1.00925	0.908559
												GN=FGF1	1	0.905556		GN=TRIM3	1.04713	0.914688		GN=NCAM2	1.00925	0.908534
												GN=XPOT	0.937562	0.905474		GN=LLGL1	0.981748	0.914622		GN=RCVRN	0.672977	0.908473
												GN=RALGPS2	1.04713	0.905362		GN=SUN1	0.981748	0.914412		GN=CLEC14A	1.04713	0.908415
												GN=--	0.946237	0.905361		GN=ENTPD2	1	0.914357		GN=PRPS1L1	1.03753	0.908134
												GN=PHYHIPL	1.00925	0.90528		GN=MRPS23	1.00925	0.914312		GN=DRG2	1.04713	0.907855
												GN=FMOD	0.981748	0.90528		GN=OGDH	1.02802	0.914293		GN=AARSD1	1.01859	0.907463
												GN=LOC100732227	0.937562	0.905149		GN=PROCR	1.04713	0.914271		GN=ATP6V0D1	0.972747	0.907167
												GN=--	0.954993	0.905073		GN=--	1.02802	0.914232		GN=TOM1	0.972747	0.907095
												GN=IAH1	0.946237	0.905024		GN=DDX19B	1.04713	0.914222		GN=HSD17B2	0.946237	0.906992
												GN=JAGN1	0.990832	0.904867		GN=ADAMTSL5	1.01859	0.914011		GN=FBXW11	1.04713	0.906583
												GN=EPRS	1	0.904849		GN=--	0.954993	0.913727		GN=LOC100727489	0.937562	0.906564
												GN=WDR81	1.04713	0.904759		GN=GRIA4	0.937562	0.91372		GN=IRGQ	0.963829	0.906496
												GN=CIAPIN1	0.937562	0.90475		GN=WTAP	0.981748	0.913643		GN=SSR4	0.981748	0.906275
												GN=C8B	0.937562	0.904731		GN=OTUB2	0.937562	0.913633		GN=SLC25A4	0.963829	0.906116
												GN=PUM1	0.963829	0.90465		GN=TCIRG1	1.04713	0.913573		GN=CUL2	0.972747	0.906074
												GN=PTPN23	1	0.904518		GN=PPP2R2A	0.963829	0.913569		GN=ALDH6A1	0.972747	0.906004
												GN=PDK2	1.03753	0.904496		GN=SSH3	0.990832	0.913204		GN=PKP4	1.01859	0.905904
												GN=CAPNS1	0.990832	0.904477		GN=PDLIM1	1.00925	0.913084		GN=C12orf57	0.937562	0.905833
												GN=SVOP	1.01859	0.904449		GN=PHACTR2	1.04713	0.912991		GN=PCBP4	0.981748	0.905742
												GN=CDC42EP1	1.00925	0.904441		GN=RAB3GAP1	1.00925	0.912836		GN=UMPS	0.937562	0.905736
												GN=FUT8	1.01859	0.904338		GN=CNBP	0.963829	0.912735		GN=CNPY3	0.946237	0.905708
												GN=ACBD7	0.937562	0.904115		GN=PPP4R3A	0.972747	0.912639		GN=SDCBP	0.954993	0.905649
												GN=TAX1BP3	0.870964	0.904096		GN=CUX1	0.954993	0.912356		GN=FBXW8	0.972747	0.905633
												GN=SRRT	1	0.904083		GN=SUGP1	0.937562	0.912346		GN=ATAD1	1.04713	0.905549
												GN=SSSCA1	0.972747	0.903964		GN=PTPRA	1.03753	0.912332		GN=DYNC1LI1	0.954993	0.905463
												GN=BAG6	0.990832	0.903963		GN=CPT1A	0.981748	0.912299		GN=PPFIBP1	0.990832	0.90531
												GN=TAGLN	0.981748	0.903959		GN=PDIA6	0.990832	0.912288		GN=MAP3K20	0.972747	0.905195
												GN=COX5B	1.00925	0.903908		GN=TMEM222	0.954993	0.912286		GN=PPM1G	1.00925	0.905125
												GN=ZC3H18	0.937562	0.903878		GN=JAM2	1.00925	0.912235		GN=Rpl10	1.04713	0.905058
												GN=STRN3	1.04713	0.903679		GN=NRXN3	0.981748	0.912228		GN=ARMC9	0.981748	0.905004
												GN=PSMA7	0.954993	0.903585		GN=DDX39A	1	0.912228		GN=CCT3	0.981748	0.904984
												GN=TUBB4B	1.00925	0.903575		GN=DDX23	0.990832	0.912225		GN=ARL1	1.02802	0.904807
												GN=ALDH9A1	0.990832	0.903433		GN=ENDOD1	0.990832	0.912163		GN=SART1	0.972747	0.904803
												GN=LGMN	1.05682	0.903385		GN=COMMD2	1.03753	0.912127		GN=Clic5	1	0.904726
												GN=FUCA1	0.990832	0.90336		GN=ANXA4	0.990832	0.911851		GN=Nono	1.00925	0.904626
												GN=FSCN1	0.981748	0.903313		GN=ACTN1	0.990832	0.911741		GN=EGFLAM	1	0.904622
												GN=COQ5	0.990832	0.903189		GN=AKT1S1	1.04713	0.911689		GN=SMUG1	0.937562	0.904467
												GN=NHEJ1	1.03753	0.903125		GN=UBE2L5P	0.981748	0.911678		GN=CLPP	0.954993	0.904369
												GN=CDHR1	1.04713	0.903094		GN=TTC38	1	0.911671		GN=NT5C1A	0.963829	0.90435
												GN=LMOD3	1.05682	0.903073		GN=SSBP4	1.04713	0.911579		GN=CNEP1R1	0.937562	0.904256
												GN=CARD19	1.03753	0.903069		GN=COX7A2	1.02802	0.911507		GN=PTPN1	0.946237	0.904249
												GN=GPHN	0.990832	0.903067		GN=DMGDH	1.04713	0.911417		GN=SAT2	1.04713	0.904227
												GN=ATPAF2	1.05682	0.90274		GN=MRPS36	1.03753	0.911292		GN=--	0.981748	0.90409
												GN=EVL	0.981748	0.902722		GN=RNF2	0.937562	0.911289		GN=TTC9C	0.928966	0.904089
												GN=PPM1F	0.963829	0.902558		GN=STX5	1.02802	0.911259		GN=GTPBP1	0.981748	0.904074
												GN=FAM151B	0.990832	0.902413		GN=TXNRD1	0.990832	0.911204		GN=RSRC1	0.937562	0.903998
												GN=PCBD1	1.02802	0.902296		GN=ARG1	1.04713	0.911183		GN=CCDC22	1	0.903905
												GN=ATP2B3	0.972747	0.901939		GN=CORO2B	0.963829	0.911003		GN=cytb	0.928966	0.903878
												GN=SMTNL1	0.963829	0.901656		GN=LYVE1	1.03753	0.91089		GN=LOC100729512	1.01859	0.903759
												GN=LOC100719573	1	0.901652		GN=CALCOCO1	0.937562	0.910602		GN=NT5DC1	1.05682	0.903373
												GN=ARRB1	0.981748	0.901631		GN=LEMD2	0.981748	0.910526		GN=PPIG	0.946237	0.903321
												GN=GPN1	0.937562	0.901567		GN=AHCY	0.981748	0.910227		GN=HMGA1	0.946237	0.903225
												GN=NDRG1	0.990832	0.901471		GN=St13	0.946237	0.910192		GN=RAB14	1.00925	0.903197
												GN=GLRX	1.05682	0.901458		GN=TFRC	1.00925	0.910117		GN=VPS53	1.04713	0.903124
												GN=TIMP2	0.928966	0.901092		GN=GALT	1.04713	0.909821		GN=VPS53	1.04713	0.903124
												GN=PROB1	0.963829	0.900913		GN=EMC8	1	0.909792		GN=VHLL	0.928966	0.903058
												GN=NDEL1	0.928966	0.900749		GN=CHID1	1	0.909764		GN=COMT	1	0.902973
												GN=CBR3	1.05682	0.900708		GN=WDR70	1.01859	0.909763		GN=DHX15	1	0.90292
												GN=ATG12	1.03753	0.900591		GN=C8B	1.04713	0.909643		GN=PAPLN	0.972747	0.902752
												GN=ITGB1	1	0.900522		GN=ZC3H18	0.937562	0.909487		GN=AP3M1	1.00925	0.902482
												GN=SNRPD3	1	0.900391		GN=SMARCE1	1.05682	0.90941		GN=--	1.05682	0.902368
												GN=DSCR3	1.05682	0.900361		GN=ITGB2	1.03753	0.909405		GN=VSNL1	0.946237	0.902113
												GN=RAB30	1.05682	0.900249		GN=Ank3	0.972747	0.909403		GN=FAM3C	1.00925	0.902108
												GN=LRRC20	0.981748	0.899895		GN=EMC10	1.01859	0.909391		GN=ERLIN2	0.981748	0.90192
												GN=ALDH3A2	1	0.899881		GN=Rps6	1.01859	0.909324		GN=MTMR6	1.05682	0.901769
												GN=DSP	1.00925	0.899848		GN=NEDD4L	1	0.909319		GN=CHCHD3	1.00925	0.90172
												GN=D2HGDH	1	0.89979		GN=SCARB2	0.963829	0.909214		GN=GPC1	1.01859	0.90167
												GN=MEF2D	1.05682	0.899777		GN=NCALD	1.03753	0.90916		GN=DLG2	1	0.901645
												GN=MCTS1	1	0.899752		GN=LEMD3	0.981748	0.909126		GN=STAG2	1.03753	0.90161
												GN=RBM39	1.04713	0.899708		GN=SCLY	0.954993	0.909095		GN=STAM	0.972747	0.901573
												GN=IMMT	1.05682	0.899542		GN=Sars2	1	0.908939		GN=PPWD1	1.02802	0.901225
												GN=SCN4B	0.928966	0.8995		GN=PSMB1	0.972747	0.908931		GN=COPS7B	1.05682	0.900846
												GN=CAPZA2	0.990832	0.899488		GN=P4HB	0.954993	0.908902		GN=PHF1	0.928966	0.900768
												GN=PPP1R18	1.05682	0.899424		GN=TM9SF4	1.03753	0.908881		GN=LOC100718656	0.972747	0.900436
												GN=NUFIP2	0.928966	0.899238		GN=EXOSC9	1.04713	0.908879		GN=Cdh11	1.04713	0.900131
												GN=CSNK2B	0.928966	0.899202		GN=GPC1	1.02802	0.908685		GN=ENPP1	0.990832	0.900067
												GN=TOM1	0.972747	0.898731		GN=HMOX2	0.990832	0.908534		GN=NAF1	0.928966	0.900009
												GN=Map2k2	0.946237	0.898618		GN=BBS2	0.981748	0.908182		GN=CPNE3	0.963829	0.899967
												GN=RP2	1.05682	0.898542		GN=CBR3	1.04713	0.908094		GN=LOC100723118	1	0.899848
												GN=PFN1	1.00925	0.898531		GN=LARS2	1.04713	0.908035		GN=AGPAT5	1.03753	0.899788
												GN=SACM1L	0.972747	0.898305		GN=PRDX2	0.972747	0.907864		GN=AP1M1	0.981748	0.899597
												GN=JAM2	1.00925	0.898191		GN=IMPA1	0.972747	0.907421		GN=PEF1	1.05682	0.899581
												GN=TTC8	1.01859	0.898066		GN=ARIH2	0.972747	0.90738		GN=SSSCA1	1.00925	0.899542
												GN=KPNA3	1	0.897897		GN=DCAF11	0.937562	0.907347		GN=DLAT	0.963829	0.899412
												GN=ATP5H	0.972747	0.897744		GN=ZNF219	1.04713	0.907335		GN=Atp5o	0.990832	0.899376
												GN=RGN	0.928966	0.897728		GN=PDCD10	1.04713	0.907279		GN=CD68	0.928966	0.899363
												GN=GPX4	0.990832	0.897727		GN=DAP3	0.937562	0.907239		GN=EXOSC2	1.05682	0.899359
												GN=VPS37C	1.03753	0.89745		GN=ARSA	1.04713	0.90704		GN=EPS8	0.963829	0.899329
												GN=C16orf62	0.954993	0.897417		GN=OAT	0.963829	0.906968		GN=USP9X	0.981748	0.899306
												GN=COLEC12	1.01859	0.897201		GN=TTYH1	0.937562	0.906779		GN=LSM12	0.928966	0.899196
												GN=PUF60	0.981748	0.897157		GN=BCL2L13	1.05682	0.906481		GN=EMB	1.07647	0.899167
												GN=Ndufa11	0.981748	0.897104		GN=STAG1	0.963829	0.906345		GN=SURF4	1.05682	0.899137
												GN=LPIN2	1.00925	0.897039		GN=ARMT1	0.990832	0.906333		GN=ABI2	0.972747	0.899126
												GN=DLG2	0.990832	0.896919		GN=DDX20	0.937562	0.906282		GN=Ehbp1l1	0.972747	0.899064
												GN=UGGT1	0.990832	0.896889		GN=HUWE1	1	0.906253		GN=GRAMD4	1.01859	0.899057
												GN=SIGMAR1	0.972747	0.896843		GN=CUEDC1	1.04713	0.906184		GN=SARM1	1.00925	0.898809
												GN=GNG4	0.928966	0.896782		GN=ENG	0.937562	0.90613		GN=PKN2	0.928966	0.898767
												GN=LMOD2	0.928966	0.896643		GN=GPM6A	0.981748	0.906074		GN=SMPD4	1.05682	0.898713
												GN=PDLIM1	0.981748	0.896588		GN=BTF3	1.04713	0.90607		GN=CSTF2	0.963829	0.898505
												GN=NDUFB5	0.990832	0.896521		GN=GAS7	0.946237	0.905948		GN=TBL1XR1	0.972747	0.898491
												GN=PTPA	1.00925	0.896415		GN=QDPR	1.00925	0.905913		GN=--	0.928966	0.898338
												GN=POGZ	0.954993	0.896367		GN=TFEB	0.946237	0.90591		GN=GAMT	0.954993	0.898186
												GN=RER1	1.05682	0.896302		GN=GPRIN1	0.990832	0.905825		GN=SNX27	1	0.89804
												GN=ARMT1	0.972747	0.89623		GN=ASNS	0.981748	0.905823		GN=CD84	0.928966	0.897946
												GN=GOLGA4	0.981748	0.896212		GN=WDFY1	0.963829	0.905648		GN=SSR1	0.981748	0.897944
												GN=CRTAP	1.01859	0.896196		GN=LOC100727489	1.04713	0.905617		GN=Ctage5	0.928966	0.897478
												GN=GCN1	0.981748	0.896171		GN=Atxn3	0.972747	0.905603		GN=AIMP2	0.981748	0.897418
												GN=C1orf35	0.928966	0.895997		GN=TM9SF2	1.01859	0.90556		GN=Rps17	1.00925	0.897388
												GN=RAB35	0.954993	0.895952		GN=MAPK8IP3	1.04713	0.905439		GN=SORCS2	0.954993	0.89715
												GN=RASIP1	1.05682	0.895948		GN=HNRNPH2	1.03753	0.905245		GN=WDR37	1.00925	0.897011
												GN=WTAP	0.981748	0.89585		GN=ACAD8	1	0.905138		GN=GSTZ1	0.972747	0.896984
												GN=Tm9sf1	0.928966	0.895647		GN=Psma2	0.963829	0.905118		GN=IFGGC1	0.928966	0.896918
												GN=COPS7B	1.05682	0.895592		GN=TWF1	0.981748	0.905055		GN=GMPPB	1.02802	0.896777
												GN=DCAF7	1.05682	0.895537		GN=APOB	0.990832	0.905019		GN=DHX9	1	0.896728
												GN=TTC19	0.928966	0.895508		GN=SCFD2	1.01859	0.90495		GN=HDGFL2	0.928966	0.896713
												GN=ARL8A	0.981748	0.895498		GN=PPM1J	1.02802	0.904899		GN=QTRT2	0.937562	0.896648
												GN=TMED4	1.00925	0.895155		GN=LIMD2	0.937562	0.904825		GN=FAF1	0.946237	0.896642
												GN=HSP90AB1	0.990832	0.895148		GN=NUP210	0.990832	0.904796		GN=TRABD	0.928966	0.896559
												GN=FAF2	1.01859	0.894967		GN=CRB2	1.00925	0.904769		GN=METTL7A	1.05682	0.896523
												GN=Hs2st1	1.03753	0.894917		GN=MANBA	1.04713	0.904739		GN=LOC100721835	0.946237	0.896477
												GN=LOC100728538	0.990832	0.894883		GN=SMUG1	1.04713	0.904725		GN=PSMB5	1.01859	0.896387
												GN=OGFOD1	0.946237	0.894859		GN=Ppp1ca	1.01859	0.904555		GN=DRG1	1.03753	0.896217
												GN=SEC24D	0.981748	0.89468		GN=STXBP6	0.954993	0.904262		GN=MECP2	0.963829	0.895857
												GN=ATP6V0A1	0.981748	0.894109		GN=DIDO1	0.937562	0.904245		GN=APOOL	0.990832	0.895648
												GN=APOB	0.990832	0.893924		GN=SMTNL1	1.01859	0.904066		GN=GPD1L	0.981748	0.895643
												GN=RPTOR	1.00925	0.893915		GN=VBP1	1.04713	0.903867		GN=TUBB2B	1.03753	0.89561
												GN=NQO2	0.972747	0.89388		GN=AK4	0.972747	0.90385		GN=GATD1	1.00925	0.895516
												GN=IPO4	0.928966	0.893838		GN=PDE1B	0.963829	0.90379		GN=POLR2C	1.02802	0.895249
												GN=APOOL	0.981748	0.89373		GN=DCTN4	0.972747	0.903736		GN=LAMA2	0.963829	0.895176
												GN=KIAA1109	1.05682	0.89372		GN=OGFOD1	1.03753	0.903701		GN=RAP1GAP	1.05682	0.895098
												GN=--	0.990832	0.893662		GN=ACOT13	0.963829	0.90369		GN=NUB1	1.01859	0.895066
												GN=LYVE1	1.04713	0.89366		GN=AMPD3	1.00925	0.903568		GN=HMGCS1	0.972747	0.895022
												GN=ACTL6B	0.928966	0.893482		GN=FARSB	1.00925	0.903282		GN=ARF6	0.981748	0.894951
												GN=NDUFS3	0.981748	0.893449		GN=CMAS	0.963829	0.903259		GN=ARVCF	0.972747	0.894929
												GN=HSPA4	0.990832	0.893376		GN=BAK1	1.05682	0.90314		GN=RAPH1	0.928966	0.894921
												GN=WFS1	1	0.893328		GN=INPP1	0.928966	0.903055		GN=CTSB	0.954993	0.894875
												GN=F11R	0.928966	0.893327		GN=FN3KRP	0.946237	0.903007		GN=EPDR1	0.937562	0.894869
												GN=PIK3R4	1.00925	0.893318		GN=PLPP1	0.928966	0.902843		GN=ATG12	0.946237	0.894646
												GN=SOD3	0.972747	0.89314		GN=LDHB	1	0.90277		GN=CAVIN1	0.972747	0.894643
												GN=CUL4B	0.954993	0.893087		GN=LDHB	1	0.90277		GN=ARSA	0.928966	0.894464
												GN=Mlycd	0.990832	0.893062		GN=PLCL1	1.05682	0.902586		GN=REEP6	1.00925	0.894407
												GN=XRN2	1.01859	0.892921		GN=SCN4B	1.05682	0.902572		GN=NDRG4	1.0666	0.894337
												GN=Ctage5	0.928966	0.892522		GN=PI4KB	1.05682	0.902557		GN=SPART	0.981748	0.894302
												GN=Ptgr2	0.981748	0.892412		GN=KPNA3	0.981748	0.902533		GN=Dcaf8	1	0.894082
												GN=HDAC6	0.928966	0.892399		GN=SUPT5H	0.990832	0.902499		GN=NRXN3	0.981748	0.893933
												GN=HSPB6	0.903649	0.892375		GN=NDEL1	0.928966	0.902129		GN=EPS15L1	0.990832	0.893926
												GN=MAPK1IP1L	0.928966	0.892299		GN=GNAI3	0.928966	0.902092		GN=APEX1	1	0.893924
												GN=SYN1	0.981748	0.892236		GN=CYBRD1	0.937562	0.901996		GN=CD55	0.972747	0.893838
												GN=PPM1B	0.92045	0.892085		GN=ALCAM	1.05682	0.901935		GN=ZDHHC17	1.05682	0.893831
												GN=SNX29	1.05682	0.891958		GN=XPNPEP2	0.972747	0.901913		GN=--	1.05682	0.893827
												GN=AFG3L2	1	0.891882		GN=AHSA1	0.990832	0.901899		GN=OAT	1.00925	0.893798
												GN=Ppp6c	1.00925	0.89187		GN=SDR39U1	1.04713	0.901865		GN=HSPA14	1.02802	0.893778
												GN=Rdh11	1.05682	0.891789		GN=DYNLT1	0.928966	0.901822		GN=CLNS1A	1.01859	0.893721
												GN=RABGAP1	0.972747	0.891751		GN=SBF1	0.946237	0.901712		GN=SEC24A	0.972747	0.893654
												GN=CNOT10	1.05682	0.891598		GN=FUCA2	0.946237	0.901657		GN=IGF2R	0.990832	0.893438
												GN=PPP2R5E	0.963829	0.891462		GN=ARL6IP5	0.912011	0.90165		GN=--	1.04713	0.893359
												GN=PPP2R5E	0.963829	0.891462		GN=DHRS11	1	0.901625		GN=HGS	1.01859	0.89319
												GN=TXNDC9	0.963829	0.891312		GN=SUSD2	1	0.901538		GN=COQ10A	0.954993	0.893188
												GN=GIT1	1.01859	0.891262		GN=AGPAT3	0.972747	0.901382		GN=LPCAT2	0.928966	0.893184
												GN=ROGDI	0.928966	0.891251		GN=HNRNPLL	0.981748	0.901372		GN=DDX39A	1	0.89301
												GN=MPC2	0.928966	0.891119		GN=RIN2	0.928966	0.901299		GN=ATP6AP2	0.963829	0.892995
												GN=EFTUD2	0.990832	0.89103		GN=Cap1	0.990832	0.901163		GN=HOMER1	0.946237	0.892986
												GN=NIT1	1.05682	0.890876		GN=MYO1B	1.04713	0.901091		GN=EIF3G	1.00925	0.892942
												GN=DOCK6	0.92045	0.890783		GN=CPEB3	0.928966	0.900994		GN=FAM98A	1.01859	0.892871
												GN=TBCE	1	0.890721		GN=APOD	0.990832	0.900957		GN=USP25	1.05682	0.892793
												GN=EIF4H	1	0.890653		GN=ADCY2	0.928966	0.900837		GN=--	1.05682	0.892694
												GN=RBM26	0.946237	0.890618		GN=EIF3A	0.981748	0.900657		GN=WASL	0.981748	0.892584
												GN=STAG2	1.03753	0.890616		GN=SYNGR3	0.972747	0.900631		GN=SEPT6	0.981748	0.892471
												GN=MLEC	1.03753	0.890585		GN=Crygs	0.963829	0.900582		GN=--	0.990832	0.89245
												GN=CD47	1.0666	0.890554		GN=TTYH2	0.946237	0.900581		GN=Cnpy2	0.963829	0.892439
												GN=NT5DC1	1.05682	0.890505		GN=--	0.954993	0.900558		GN=RFC5	0.928966	0.892434
												GN=BDH1	1.04713	0.8904		GN=COMMD3	0.954993	0.900496		GN=EIF4H	0.981748	0.892172
												GN=BZW2	0.972747	0.890369		GN=NUBP2	0.963829	0.900454		GN=TUBB4A	0.972747	0.892042
												GN=IKBKG	0.928966	0.890293		GN=MYOZ3	1.01859	0.900362		GN=SYNPO2	0.972747	0.892036
												GN=PSMB5	1.03753	0.890071		GN=CAPZA2	0.990832	0.900271		GN=SLC16A2	1.05682	0.892012
												GN=OSCP1	1.02802	0.889694		GN=TPM4	0.937562	0.90013		GN=PPFIA3	0.963829	0.891927
												GN=HOMER3	0.928966	0.889588		GN=PPT1	1.03753	0.900058		GN=SYNJ1	1	0.891786
												GN=SCARB2	0.972747	0.889561		GN=MPP5	0.928966	0.900009		GN=CTNNBL1	0.92045	0.891753
												GN=PRKAR1A	0.981748	0.889543		GN=FAM114A2	0.972747	0.900004		GN=ACTR2	0.990832	0.891437
												GN=LRCH4	1.05682	0.889306		GN=FUT8	0.954993	0.899981		GN=KLC2	1.00925	0.891238
												GN=CAP2	0.990832	0.889262		GN=IFT140	0.954993	0.899619		GN=CAMKV	0.963829	0.891179
												GN=SUPT4H1	1.05682	0.889219		GN=ITPA	0.954993	0.899565		GN=DHX36	1.05682	0.891129
												GN=PCDHGA6	1.01859	0.889121		GN=PNP	1.01859	0.899551		GN=PAK2	0.963829	0.891128
												GN=INTS3	1.02802	0.88911		GN=RAP1GAP	0.937562	0.899458		GN=CDK6	0.928966	0.891041
												GN=USP39	0.990832	0.889081		GN=TJP1	0.981748	0.899457		GN=RAB5A	0.981748	0.890994
												GN=PSMC2	0.990832	0.888708		GN=DDX41	1.05682	0.899391		GN=CBX1	0.928966	0.890936
												GN=PDCL	0.92045	0.888463		GN=SVOP	0.963829	0.899321		GN=SLC27A2	1.04713	0.890932
												GN=RRS1	1.0666	0.888395		GN=SGTA	0.972747	0.899307		GN=DCP1A	0.963829	0.890889
												GN=--	0.92045	0.888359		GN=NT5C1A	0.963829	0.89929		GN=SYNJ2BP-COX16	1.05682	0.89088
												GN=MPZ	1.0666	0.888349		GN=ASPSCR1	0.981748	0.899157		GN=SPARC	1.05682	0.890779
												GN=KDM1B	1.0666	0.888143		GN=--	1.01859	0.89913		GN=AchE	0.92045	0.890725
												GN=RGS9BP	0.92045	0.888102		GN=ARHGAP12	1.04713	0.899029		GN=CA13	1.00925	0.890661
												GN=ANO6	1.04713	0.888054		GN=JAK1	1.05682	0.898907		GN=NAB2	1.02802	0.890649
												GN=ARSE	0.92045	0.888002		GN=RHOA	0.937562	0.898809		GN=PACSIN2	0.972747	0.890377
												GN=MRRF	0.92045	0.887995		GN=CSTF1	0.954993	0.898754		GN=MYO1G	0.928966	0.890353
												GN=PTK7	1	0.88796		GN=VWA5A	1	0.898721		GN=CFAP36	0.963829	0.890342
												GN=ACLY	0.990832	0.887884		GN=EFNB2	0.928966	0.898628		GN=ATP8A1	1.00925	0.890331
												GN=CUL2	0.990832	0.887818		GN=SLC4A5	0.928966	0.898438		GN=C2CD5	1.01859	0.890234
												GN=Dhx16	1	0.887612		GN=DNAJB12	1.05682	0.898409		GN=Pcbp2	1.01859	0.890198
												GN=RAB2B	0.972747	0.887607		GN=EIF3D	1.03753	0.898358		GN=Atp5l	1.00925	0.890185
												GN=LOC100732987	1.05682	0.887591		GN=Zc3h11a	0.928966	0.898274		GN=NID2	1.00925	0.890016
												GN=TAMM41	1.0666	0.88743		GN=HINT3	1.01859	0.898259		GN=SDF4	1.05682	0.889861
												GN=UBE2V2	0.928966	0.887174		GN=IST1	0.963829	0.898172		GN=COQ5	1.05682	0.889634
												GN=CGN	1.01859	0.887172		GN=CD109	0.981748	0.898013		GN=HRC	1.05682	0.889546
												GN=FMR1	0.92045	0.887065		GN=MEN1	1.05682	0.897932		GN=GPR107	0.963829	0.889464
												GN=DENND4C	1.04713	0.887035		GN=APEH	0.990832	0.897717		GN=CKAP5	0.990832	0.889335
												GN=ASNS	0.972747	0.886935		GN=GRM6	0.928966	0.897662		GN=CPT2	1	0.889325
												GN=RPN2	1	0.886922		GN=Rrm1	0.937562	0.897653		GN=RASA3	1.04713	0.889255
												GN=Ftl	0.954993	0.886907		GN=UBTD2	1.01859	0.897465		GN=GNAI3	1.05682	0.888906
												GN=SYP	0.972747	0.886894		GN=RACK1	1	0.897433		GN=ANXA4	0.990832	0.888827
												GN=MEN1	1.0666	0.886846		GN=ITPR1	1.02802	0.897294		GN=Large	1.1272	0.888818
												GN=MAT2B	1.00925	0.886788		GN=PLOD1	1.00925	0.897248		GN=PGM5	0.990832	0.888709
												GN=TMEM9B	1.01859	0.886758		GN=PHF6	0.928966	0.897099		GN=BBS2	1.02802	0.888507
												GN=ALDH6A1	0.963829	0.88671		GN=SPAG9	0.972747	0.896706		GN=SNX29	1.0666	0.888444
												GN=SPTA1	0.990832	0.886679		GN=WDR17	0.981748	0.896702		GN=IL16	0.972747	0.888407
												GN=WAPL	1.00925	0.886585		GN=YAP1	0.928966	0.896667		GN=Psma1	1.00925	0.888376
												GN=CANT1	1.0666	0.886585		GN=COPS3	0.954993	0.896521		GN=EEF2K	1.0666	0.888348
												GN=LGALSL	0.946237	0.886417		GN=FYCO1	0.981748	0.896468		GN=--	0.92045	0.888303
												GN=UQCRB	0.946237	0.886373		GN=C1orf50	0.92045	0.896431		GN=LGALSL	0.954993	0.888236
												GN=C2CD5	1	0.885981		GN=LOC100733482	0.928966	0.89628		GN=CYP2F1	0.937562	0.888162
												GN=CTSA	0.981748	0.885971		GN=CDK4	1.05682	0.896188		GN=LSS	0.990832	0.887806
												GN=MADD	0.963829	0.885801		GN=LOC100717473	0.981748	0.896183		GN=SYK	1.04713	0.887688
												GN=FSTL1	0.92045	0.885774		GN=UNC119B	0.990832	0.896172		GN=KDELC2	1.0666	0.887643
												GN=CDC34	0.990832	0.885686		GN=P3H4	0.928966	0.896146		GN=GFM1	1	0.887492
												GN=GAMT	1	0.88558		GN=CRYL1	0.972747	0.895898		GN=Gdpgp1	0.92045	0.88738
												GN=Ank3	0.972747	0.885548		GN=LASP1	1.01859	0.895736		GN=MTDH	1.03753	0.887349
												GN=RPSA	0.981748	0.885543		GN=EEA1	0.981748	0.895683		GN=RAP2B	1.00925	0.887344
												GN=AARSD1	1.01859	0.885496		GN=ECE1	0.928966	0.895604		GN=CUTC	1.0666	0.887257
												GN=OGDH	0.954993	0.885467		GN=FAF2	0.946237	0.895541		GN=FERMT3	1.03753	0.887079
												GN=HEATR1	0.92045	0.885427		GN=SMPDL3A	0.981748	0.89537		GN=RAB13	1	0.886923
												GN=CPSF1	0.990832	0.885269		GN=Tmed5	0.946237	0.895042		GN=NCBP2	1.03753	0.886918
												GN=ARHGEF11	0.963829	0.885221		GN=--	0.928966	0.894863		GN=CACNA2D2	1	0.886695
												GN=ARHGEF11	0.963829	0.885221		GN=NUP93	1	0.89486		GN=OCP1	1.0666	0.886692
												GN=EGFR	1.01859	0.884803		GN=GLS	0.972747	0.894828		GN=COMMD3	1.03753	0.88669
												GN=TPP2	0.981748	0.884794		GN=C20orf27	0.928966	0.894724		GN=AMPD2	1.01859	0.886439
												GN=KLC2	0.963829	0.884725		GN=USP25	0.928966	0.894688		GN=DENND4C	1.04713	0.886347
												GN=PPP1R10	0.92045	0.884666		GN=HEXB	0.981748	0.894642		GN=EXOC3	0.928966	0.886299
												GN=EPCAM	0.92045	0.884538		GN=ANK2	0.972747	0.894621		GN=PPP1R11	1.0666	0.886281
												GN=GSTZ1	1.00925	0.884505		GN=DAZAP1	0.954993	0.894544		GN=GLUL	0.912011	0.886271
												GN=CLNS1A	0.981748	0.884437		GN=BUB3	1	0.894481		GN=TAMM41	1.0666	0.886243
												GN=FKBP9	1.00925	0.884388		GN=CYB5R3	0.972747	0.894479		GN=NDUFA13	0.972747	0.886174
												GN=AIFM2	0.92045	0.884338		GN=SEC23A	0.990832	0.894475		GN=RHOG	1.0666	0.886142
												GN=CYB5A	0.928966	0.884265		GN=MRPS34	1.05682	0.894454		GN=ANP32E	1	0.886106
												GN=MRC2	1	0.884177		GN=AKAP12	0.912011	0.894318		GN=DOCK7	0.92045	0.885975
												GN=RPS10	1	0.884105		GN=PPIG	0.937562	0.894287		GN=THRAP3	0.972747	0.885972
												GN=AADAT	0.963829	0.884097		GN=SLC7A8	1.04713	0.894165		GN=PECAM1	0.972747	0.885806
												GN=KRT13	1.0666	0.883985		GN=CNPY3	0.972747	0.894132		GN=INTS7	1.0666	0.885698
												GN=EIF4E	0.954993	0.88398		GN=MEF2D	0.928966	0.894078		GN=--	1.00925	0.885612
												GN=NES	0.972747	0.883972		GN=JAM3	1.00925	0.893935		GN=RIDA	0.928966	0.885555
												GN=NES	0.972747	0.883972		GN=TNKS1BP1	0.990832	0.893928		GN=ADCY2	0.92045	0.885519
												GN=BTF3	0.92045	0.883954		GN=TIMP2	0.928966	0.893906		GN=TRIR	0.946237	0.885503
												GN=--	1.02802	0.883861		GN=NFS1	1.05682	0.893897		GN=Gstp1	1.15878	0.885502
												GN=THEM6	0.990832	0.883693		GN=METAP1	1.0666	0.893882		GN=ARFIP1	1.02802	0.885269
												GN=KIRREL1	1.0666	0.883639		GN=USP39	0.981748	0.893496		GN=ARHGAP23	0.954993	0.885264
												GN=GNA13	1.00925	0.883349		GN=EML4	1	0.893463		GN=BROX	1.04713	0.885246
												GN=FKBP3	0.972747	0.88326		GN=SNRPA	0.972747	0.893059		GN=RBSN	1.05682	0.885213
												GN=TIGAR	0.946237	0.883191		GN=PPP1R9B	0.928966	0.893		GN=LSM2	0.92045	0.885206
												GN=CHORDC1	0.972747	0.883119		GN=--	1.05682	0.892773		GN=RPRD1B	0.981748	0.884897
												GN=FXYD6	0.92045	0.883072		GN=APMAP	0.981748	0.892742		GN=MAOB	0.990832	0.884825
												GN=SRSF11	0.972747	0.883043		GN=SMC1A	0.990832	0.892734		GN=CELF1	0.92045	0.884768
												GN=SLC30A5	0.92045	0.882877		GN=NDUFV1	0.981748	0.892641		GN=PPP6R1	0.92045	0.884683
												GN=BBS9	0.937562	0.882834		GN=HIP1R	0.928966	0.89249		GN=ANP32B	0.954993	0.884628
												GN=NAXE	0.928966	0.88283		GN=F11R	1.05682	0.89245		GN=DNAJA3	0.954993	0.88461
												GN=TCP11L1	1.03753	0.88265		GN=SLC35B2	0.981748	0.892329		GN=LOC100728747	1.00925	0.884526
												GN=TSTA3	1.00925	0.882505		GN=UBE2V2	0.928966	0.892303		GN=NDUFV1	1	0.884345
												GN=CHID1	0.981748	0.882474		GN=TSG101	1	0.892297		GN=NPTN	0.972747	0.884342
												GN=HEXB	0.990832	0.882151		GN=TMLHE	0.928966	0.892119		GN=CNTNAP1	1.01859	0.884259
												GN=SCAI	0.92045	0.882136		GN=DEPTOR	1.05682	0.892116		GN=PSMC1	1	0.883999
												GN=SYNM	0.990832	0.88196		GN=EXOSC7	1.05682	0.892013		GN=ITIH1	0.990832	0.88399
												GN=SYT1	0.990832	0.881788		GN=POLR2H	1.05682	0.891964		GN=SPG21	1.0666	0.883665
												GN=GNGT1	0.903649	0.881629		GN=ERP44	0.990832	0.891817		GN=ATG2B	1.0666	0.883381
												GN=TARDBP	0.963829	0.881598		GN=GMPR	1	0.89169		GN=GRB2	0.92045	0.883248
												GN=EMILIN1	1.01859	0.881547		GN=PDE12	1.00925	0.891649		GN=POFUT2	1	0.883223
												GN=Hnrnpa3	1	0.881301		GN=NHLRC2	0.990832	0.89163		GN=VAT1	1.00925	0.88312
												GN=NBEA	0.981748	0.881242		GN=SSR1	1	0.891336		GN=WAPL	1.00925	0.883102
												GN=PGAM1	0.787046	0.881237		GN=PKN1	0.972747	0.891142		GN=Dhx8	0.92045	0.88226
												GN=Slc25a10	0.92045	0.881165		GN=ANKS1A	1.05682	0.891066		GN=MERTK	1	0.88202
												GN=Rab6a	0.92045	0.881149		GN=CTNND1	0.990832	0.890962		GN=--	0.92045	0.88199
												GN=L2HGDH	0.928966	0.88112		GN=ABHD10	0.990832	0.890879		GN=EFEMP1	1.04713	0.881938
												GN=PPFIA3	0.972747	0.881113		GN=LOC100729591	1.01859	0.89086		GN=DNAJC13	1	0.881935
												GN=PRKAB2	1.03753	0.881053		GN=--	0.954993	0.890816		GN=--	1.0666	0.88177
												GN=Nup85	0.972747	0.88105		GN=TRA2A	0.928966	0.890723		GN=HMOX1	0.92045	0.881657
												GN=CD2BP2	1	0.881		GN=NLGN3	0.928966	0.890718		GN=DOCK1	1	0.881591
												GN=PLD3	0.990832	0.880943		GN=LOC100727246	0.972747	0.890288		GN=TXNDC9	0.954993	0.881584
												GN=PHAX	1.0666	0.880874		GN=ELAVL1	1.05682	0.890267		GN=--	1.0666	0.881488
												GN=WDR12	0.954993	0.880712		GN=NUP88	0.928966	0.890226		GN=TRIM3	0.92045	0.881448
												GN=PROCR	1.0666	0.88062		GN=MCM4	1.05682	0.890124		GN=FHIT	0.972747	0.881387
												GN=LMAN1	1	0.880543		GN=BDH1	1.04713	0.89008		GN=TFAM	0.963829	0.881311
												GN=EIPR1	1.04713	0.88054		GN=CS	1	0.890046		GN=ARL6IP5	1.03753	0.881242
												GN=BCHE	0.92045	0.880437		GN=NF1	1	0.890046		GN=ARPC5L	1.00925	0.881093
												GN=THOC2	1	0.880392		GN=--	1	0.889835		GN=FAM122A	0.92045	0.880976
												GN=MVK	0.946237	0.880316		GN=BRMS1L	1.05682	0.889812		GN=PIGT	0.937562	0.880826
												GN=CCT3	0.981748	0.88031		GN=TRNT1	0.954993	0.889791		GN=SORBS3	0.928966	0.880801
												GN=ECM1	1.00925	0.880238		GN=TUBB1	1.05682	0.889754		GN=ERBIN	1.01859	0.880742
												GN=DFFA	0.963829	0.880025		GN=CD55	1.00925	0.889725		GN=LOC100728538	1.01859	0.880566
												GN=UBE4B	0.972747	0.879895		GN=PPIH	1	0.889549		GN=CHURC1-FNTB	1.0666	0.880558
												GN=MYADM	0.981748	0.879888		GN=PDGFRB	0.928966	0.889366		GN=BTAF1	1.0666	0.880531
												GN=DNAJC11	0.972747	0.879846		GN=MYO1G	1.05682	0.889317		GN=SND1	1.00925	0.880473
												GN=TIA1	0.92045	0.879626		GN=WDTC1	0.928966	0.889117		GN=TRAPPC11	0.92045	0.880385
												GN=PDE4A	1.0666	0.879558		GN=BCO2	1.00925	0.888985		GN=SSH3	0.963829	0.880384
												GN=FYCO1	0.981748	0.87945		GN=NCOA5	0.946237	0.888823		GN=SERPINA10	1.00925	0.880314
												GN=SURF4	0.928966	0.879211		GN=TRAPPC11	1.0666	0.888713		GN=EML2	1	0.880271
												GN=TMX3	1.00925	0.879121		GN=ARL1	0.937562	0.888605		GN=RPL31	1.00925	0.880224
												GN=ESD	0.972747	0.8791		GN=ARFGAP1	1.00925	0.888568		GN=GPR108	0.92045	0.880191
												GN=ANK2	0.972747	0.878879		GN=MRPL48	1.0666	0.88851		GN=CCDC93	0.963829	0.880118
												GN=HBA	0.831764	0.878848		GN=PTPRS	1.01859	0.888442		GN=--	0.92045	0.879959
												GN=SUGP1	0.92045	0.87878		GN=VPS33B	1.0666	0.888434		GN=ELMO1	1.0666	0.879732
												GN=Naca	0.963829	0.878748		GN=YARS	1.00925	0.888201		GN=EPS8L2	1.0666	0.879707
												GN=PYCR3	1.00925	0.878716		GN=DENR	1.01859	0.888124		GN=MFAP4	0.981748	0.879679
												GN=IGF2R	1.00925	0.878626		GN=CFP	1.0666	0.888112		GN=CUTA	0.92045	0.879472
												GN=CWC15	0.928966	0.878618		GN=DPM1	0.972747	0.888105		GN=DOCK6	1.05682	0.879385
												GN=PCBP3	1.02802	0.878585		GN=Cyth2	0.954993	0.888083		GN=NDUFB7	0.981748	0.87937
												GN=NUP58	0.92045	0.8785		GN=SPHKAP	0.92045	0.888005		GN=--	0.946237	0.879344
												GN=BBS5	1.05682	0.878423		GN=PTPRF	1	0.887794		GN=YWHAG	1.02802	0.879059
												GN=--	1.04713	0.878375		GN=NAV1	0.972747	0.887597		GN=CRMP1	0.990832	0.878934
												GN=LOC100726177	1.01859	0.878236		GN=BCL2L1	1.0666	0.887394		GN=C1orf123	0.990832	0.878856
												GN=NFASC	1	0.878231		GN=COL3A1	1	0.887193		GN=F12	0.928966	0.878856
												GN=EPB41L2	0.92045	0.878202		GN=PRPF31	0.928966	0.887163		GN=RPS15A	1.04713	0.878681
												GN=COMMD9	0.981748	0.87817		GN=PFDN5	0.972747	0.887072		GN=STAT3	0.981748	0.878531
												GN=INTS8	1.0666	0.87813		GN=SFN	1.0666	0.887013		GN=RGS9BP	1.0666	0.878505
												GN=PAG1	1.04713	0.878038		GN=--	0.963829	0.886755		GN=DEPTOR	1.0666	0.878501
												GN=RAB8B	0.928966	0.877959		GN=NEO1	0.963829	0.886682		GN=MMS19	0.92045	0.878454
												GN=GAR1	1.0666	0.877868		GN=GOT1	0.990832	0.886515		GN=ADPRHL2	1.01859	0.878408
												GN=Nsf	0.981748	0.877837		GN=SIGMAR1	0.972747	0.886344		GN=TLN2	1	0.878339
												GN=SGPL1	0.963829	0.87767		GN=DYNC1I2	0.981748	0.886342		GN=PSMB4	1.01859	0.878136
												GN=TMTC3	0.981748	0.877639		GN=DNAJC10	0.981748	0.886303		GN=Ndufa11	0.928966	0.877972
												GN=VAX2	1.0666	0.877634		GN=RETREG2	0.92045	0.886248		GN=DCTN4	0.963829	0.87782
												GN=AP2A1	0.981748	0.877597		GN=VCL	0.981748	0.886223		GN=SNRPC	1	0.877323
												GN=ARIH1	1.01859	0.877574		GN=RAB11FIP2	0.937562	0.886152		GN=Mprip	1	0.877265
												GN=PLBD2	0.963829	0.877535		GN=ARPC2	1.00925	0.88591		GN=ABL1	1.0666	0.87726
												GN=PTGES2	1.00925	0.877435		GN=ZNF185	1.02802	0.885901		GN=UBE4A	1.0666	0.877168
												GN=--	0.92045	0.877355		GN=Ftl	0.990832	0.885889		GN=ARF1	1	0.877108
												GN=MYOZ3	0.954993	0.877321		GN=CPSF1	0.990832	0.885807		GN=RALGAPA1	1.03753	0.876934
												GN=NUB1	1.02802	0.877237		GN=PBDC1	0.92045	0.885794		GN=POLR1C	0.92045	0.876852
												GN=CDK5RAP3	0.92045	0.877137		GN=VPS37C	1.00925	0.885754		GN=SNX17	0.972747	0.876719
												GN=LOC100728538	0.990832	0.87698		GN=PTPN11	0.981748	0.885703		GN=SLMAP	0.954993	0.876451
												GN=GPT	0.937562	0.876937		GN=MFN2	1.02802	0.88564		GN=LOC100735392	1.03753	0.876221
												GN=DYNC1H1	0.990832	0.876794		GN=Dcaf8	0.981748	0.885617		GN=XAB2	1.02802	0.87612
												GN=NUP107	1.00925	0.876675		GN=TMEM173	1.0666	0.88534		GN=ENPP2	1.00925	0.876097
												GN=HIST1H2BC	1.03753	0.876638		GN=TMOD4	0.92045	0.885158		GN=GNB5	0.990832	0.87593
												GN=YWHAQ	0.954993	0.876415		GN=PLIN3	1.00925	0.885131		GN=NECAP1	0.963829	0.875898
												GN=ARCN1	1	0.876358		GN=MKRN2	1.0666	0.885128		GN=AMPD3	1.01859	0.875849
												GN=CYFIP2	1.03753	0.875883		GN=PAG1	1.04713	0.885077		GN=Ranbp1	0.92045	0.87581
												GN=--	1.0666	0.875861		GN=WDR11	1.05682	0.885068		GN=SAP30BP	0.92045	0.875742
												GN=PFAS	0.92045	0.875772		GN=POLR2G	1.0666	0.88497		GN=NADH1	1.01859	0.875679
												GN=GMPS	1.02802	0.875731		GN=LMAN2	0.963829	0.884858		GN=HDAC6	0.92045	0.875614
												GN=SYNE3	0.981748	0.875692		GN=--	1.0666	0.884617		GN=SEC23B	1.07647	0.875502
												GN=BICD2	0.92045	0.875682		GN=TUBG1	1	0.884598		GN=NUDT3	1.01859	0.875421
												GN=EIF3J	0.990832	0.875479		GN=ABI1	0.92045	0.884466		GN=ACAT2	1	0.875418
												GN=HKDC1	1.04713	0.87545		GN=SHMT1	1.00925	0.884465		GN=HERC4	1	0.875319
												GN=DMTN	0.963829	0.875384		GN=ARHGEF7	1.05682	0.884233		GN=VASP	0.928966	0.875217
												GN=LRPPRC	0.981748	0.875295		GN=UBQLN1	0.92045	0.884113		GN=TMEM173	0.92045	0.875116
												GN=ARHGAP23	1.02802	0.875235		GN=SGCB	0.972747	0.884092		GN=CABP5	0.92045	0.875114
												GN=TMLHE	1.0666	0.874684		GN=ARSB	0.954993	0.884009		GN=SRSF10	0.954993	0.874929
												GN=DDX19B	1.0666	0.874469		GN=ACSS2	0.954993	0.88378		GN=CD163	0.92045	0.874869
												GN=HDHD3	0.972747	0.874468		GN=HOGA1	1.0666	0.883718		GN=SPTBN2	1	0.874864
												GN=PPTC7	0.92045	0.874414		GN=FLOT2	1	0.883703		GN=TMF1	0.928966	0.874841
												GN=EMC2	0.972747	0.874216		GN=MTA1	0.972747	0.883606		GN=LLGL2	0.963829	0.874775
												GN=BCL2L1	1.07647	0.874148		GN=SORL1	1	0.883396		GN=PARP12	1.0666	0.874693
												GN=Mprip	0.990832	0.874051		GN=TSN	1.00925	0.883358		GN=EFNB2	0.92045	0.87468
												GN=ARHGAP1	1.01859	0.87401		GN=NRM	0.928966	0.883355		GN=UBAC2	1.0666	0.87449
												GN=GNPDA2	0.928966	0.873946		GN=--	0.912011	0.88327		GN=CASKIN1	0.972747	0.874457
												GN=ADGRA2	0.912011	0.873906		GN=DLG1	0.990832	0.88327		GN=DES	0.954993	0.874434
												GN=AAR2	0.912011	0.873886		GN=NCCRP1	0.946237	0.883222		GN=PYGB	0.981748	0.87435
												GN=MOGS	1.00925	0.873741		GN=PPP2R5B	1.0666	0.88313		GN=LOC100728538	0.92045	0.874343
												GN=EMD	1.04713	0.873602		GN=ALYREF	0.972747	0.883122		GN=Ston1	1.01859	0.87431
												GN=FCER1G	1.07647	0.873576		GN=USP28	1.0666	0.883109		GN=COMMD4	0.946237	0.874016
												GN=FN3KRP	0.937562	0.873515		GN=C12orf57	0.92045	0.883032		GN=COMMD6	0.912011	0.874014
												GN=GNA11	1.09648	0.873505		GN=MRRF	1.0666	0.882997		GN=CSTF3	1.02802	0.873993
												GN=AOX1	0.990832	0.873487		GN=LCMT1	0.963829	0.882958		GN=AHCYL2	0.928966	0.873861
												GN=Triobp	0.963829	0.873468		GN=PDE1C	0.946237	0.8829		GN=ITPR1	0.963829	0.873855
												GN=NADH3	0.92045	0.873404		GN=PUDP	0.990832	0.882855		GN=AP1S2	1.07647	0.8737
												GN=ME1	0.954993	0.873232		GN=NFYA	1.0666	0.88275		GN=ATP5H	0.981748	0.873601
												GN=MCAM	1	0.873217		GN=--	0.92045	0.882734		GN=PCIF1	0.981748	0.873339
												GN=AHCYL2	0.928966	0.873155		GN=CYP2F1	1.04713	0.882654		GN=MED24	1.05682	0.873295
												GN=CDS2	1.07647	0.872949		GN=Ppp3r1	0.990832	0.882601		GN=LMCD1	1	0.873275
												GN=NDUFS7	1.0666	0.87291		GN=PPP1R18	1.0666	0.882415		GN=LOC100735241	0.92045	0.87325
												GN=TNNT2	0.972747	0.872831		GN=CDC42EP1	0.972747	0.882374		GN=--	0.946237	0.873205
												GN=RASSF8	1.02802	0.872792		GN=CAPRIN1	1	0.882318		GN=PAFAH1B2	0.912011	0.873122
												GN=HNRNPA0	0.954993	0.872576		GN=MARS	0.981748	0.882282		GN=CASK	1	0.873107
												GN=IST1	0.928966	0.872359		GN=--	0.981748	0.882246		GN=BCAT1	0.972747	0.873047
												GN=PSME2	0.963829	0.872182		GN=AMOTL2	0.92045	0.882179		GN=CTSZ	0.912011	0.873019
												GN=FBXO6	0.946237	0.871742		GN=MZB1	0.92045	0.882154		GN=NAPA	0.972747	0.872827
												GN=CCDC47	1.07647	0.871656		GN=BCAS3	1.0666	0.882145		GN=RRS1	1.07647	0.87281
												GN=PAF1	1.01859	0.871478		GN=Slc25a10	1.0666	0.882139		GN=STAM2	1.07647	0.87275
												GN=SEPT5	0.972747	0.871337		GN=SLC27A6	0.92045	0.882056		GN=RABGGTA	0.990832	0.872675
												GN=TUFM	0.981748	0.871328		GN=UBE2I	1.0666	0.882004		GN=BRD4	1.03753	0.872594
												GN=NECAB1	0.937562	0.870948		GN=LOC100718656	0.972747	0.881765		GN=KCNAB2	0.954993	0.87258
												GN=OSBP	0.972747	0.870917		GN=LAMP1	1.0666	0.881652		GN=COL4A3BP	1.00925	0.872501
												GN=MPDZ	1.01859	0.870336		GN=NIT2	1.00925	0.881633		GN=PDGFRB	1.07647	0.872467
												GN=RABGGTA	0.981748	0.870291		GN=WASF2	0.972747	0.881536		GN=SERPINE3	0.912011	0.872391
												GN=HSDL2	1.01859	0.87022		GN=GALE	1.01859	0.881419		GN=ANXA2	1.00925	0.87233
												GN=GPRIN1	0.990832	0.870065		GN=NUP37	0.928966	0.881371		GN=ADGRA2	1.07647	0.872226
												GN=PDLIM5	1.00925	0.870012		GN=GNB2	0.963829	0.881211		GN=FDXR	0.912011	0.87215
												GN=COL18A1	1.0666	0.869912		GN=--	0.954993	0.881033		GN=PDE1C	1.03753	0.872038
												GN=NUDT3	1.00925	0.869714		GN=RAB8A	0.92045	0.881016		GN=RUVBL1	0.990832	0.871917
												GN=SRPX	0.92045	0.869609		GN=VARS	0.990832	0.880912		GN=USP28	0.912011	0.871847
												GN=GPCPD1	0.946237	0.869589		GN=Naca	1.00925	0.880718		GN=Serpinb5	0.912011	0.871754
												GN=VAPB	0.954993	0.869564		GN=SUPT6H	0.946237	0.880689		GN=MAPRE3	0.963829	0.871709
												GN=GAD2	0.946237	0.869328		GN=ATP8A1	0.972747	0.880646		GN=NUP37	1.05682	0.871673
												GN=SH3GLB2	0.990832	0.86923		GN=Wdr20	1.0666	0.880537		GN=TALDO1	1	0.871624
												GN=Cnga1	1	0.869186		GN=PLS3	1.01859	0.880505		GN=SELENOM	0.954993	0.871528
												GN=CADM4	1.05682	0.869152		GN=SYNGR2	0.92045	0.880304		GN=FAAH	0.912011	0.871302
												GN=YOD1	1.05682	0.869104		GN=EXOC3	1.05682	0.880301		GN=MYOC	1.02802	0.871258
												GN=Ggct	1	0.869092		GN=HNRNPA0	0.963829	0.880198		GN=VPS4B	0.903649	0.871161
												GN=LMOD1	1.01859	0.869031		GN=SERPIND1	1.01859	0.880128		GN=S100A1	0.946237	0.871138
												GN=ACACA	0.972747	0.868933		GN=SERPIND1	1.01859	0.880128		GN=TMX2	0.912011	0.871136
												GN=RAB39B	1.0666	0.868341		GN=--	0.92045	0.880029		GN=ENTPD2	0.990832	0.871126
												GN=CHD4	0.990832	0.868311		GN=TCEA1	1.01859	0.879901		GN=Eno1	1.01859	0.870963
												GN=EXOC7	0.981748	0.868172		GN=Pdpk1	1.0666	0.879834		GN=NADH3	0.928966	0.870948
												GN=CPNE1	1.01859	0.868065		GN=Atp6v1g2	1.02802	0.879827		GN=ACTR1A	1.02802	0.870796
												GN=CSRP2	1.07647	0.868052		GN=CPSF3	0.92045	0.879761		GN=ARHGEF11	0.963829	0.870638
												GN=BFSP2	1.0666	0.867859		GN=DPY19L1	1.0666	0.879677		GN=ARHGEF11	0.963829	0.870638
												GN=ATG4B	1.05682	0.867683		GN=PSMA4	0.963829	0.8796		GN=OSCP1	1.03753	0.870599
												GN=QKI	0.912011	0.867644		GN=SPPL2A	0.92045	0.879591		GN=OMA1	1.07647	0.87047
												GN=LOC100713781	1.01859	0.867463		GN=LOC100717002	1.05682	0.879553		GN=SGCD	1.01859	0.870419
												GN=WDR61	0.963829	0.867455		GN=UBAC2	0.92045	0.879506		GN=COL4A2	1.07647	0.870395
												GN=KIF5B	0.972747	0.867309		GN=FAM103A1	0.92045	0.879314		GN=PGM1	0.990832	0.870211
												GN=VPS11	1.01859	0.86725		GN=LYPLAL1	0.92045	0.879251		GN=LMAN1	0.990832	0.870181
												GN=NDUFS8	0.990832	0.867212		GN=LAMTOR1	0.972747	0.879209		GN=DHRS11	1.00925	0.870167
												GN=FXR1	1.03753	0.867178		GN=Bbs1	1.02802	0.879184		GN=L2HGDH	0.92045	0.87016
												GN=Rps20	1.0666	0.867087		GN=NQO1	1.02802	0.879076		GN=Vamp2	1.05682	0.870153
												GN=SUGT1	0.981748	0.866997		GN=SEC24D	1	0.879008		GN=TMEM201	1.01859	0.870138
												GN=GAB1	1.07647	0.866982		GN=SRGAP3	0.981748	0.878904		GN=BCHE	0.912011	0.870011
												GN=GALM	0.972747	0.866791		GN=S100a10	1	0.878837		GN=PPP1R9A	0.912011	0.870004
												GN=SHMT2	1.00925	0.866611		GN=UAP1	0.981748	0.878807		GN=LRRC20	0.972747	0.869965
												GN=COMMD8	0.912011	0.866552		GN=DNAJC6	1	0.878774		GN=BCAS3	0.912011	0.869766
												GN=IRGQ	0.963829	0.866359		GN=GCA	0.92045	0.878524		GN=Xirp1	0.946237	0.869736
												GN=DHRS7B	0.937562	0.866201		GN=EGF	1.02802	0.878106		GN=FBLN1	1.07647	0.869447
												GN=CLEC14A	1.07647	0.865978		GN=SLC25A20	0.92045	0.877966		GN=NIT1	0.912011	0.869331
												GN=UBXN7	0.946237	0.86589		GN=ITIH2	1.00925	0.877934		GN=DCAF7	1.02802	0.869283
												GN=MFAP4	0.879022	0.865781		GN=PHKG2	1.03753	0.877929		GN=RAB9A	1.00925	0.869208
												GN=KARS	0.963829	0.865742		GN=LOC100730358	0.981748	0.877849		GN=HPCA	0.92045	0.869126
												GN=CELF2	0.963829	0.86558		GN=TFCP2	1.02802	0.877703		GN=PSMB1	0.963829	0.869032
												GN=AGRN	0.912011	0.865561		GN=NUFIP2	1.0666	0.877666		GN=SRSF6	0.912011	0.868708
												GN=PIGS	1.00925	0.865509		GN=DDI2	0.963829	0.87748		GN=CD2BP2	0.981748	0.868461
												GN=CLVS1	0.912011	0.865496		GN=Vamp2	0.912011	0.8774		GN=RINT1	1.04713	0.868171
												GN=RAB5C	0.990832	0.865444		GN=JAGN1	0.946237	0.877359		GN=TXLNA	1.03753	0.868106
												GN=AFM	0.954993	0.865376		GN=USP48	0.92045	0.877304		GN=FCHSD1	0.946237	0.868041
												GN=ZNF219	1.07647	0.865321		GN=Rplp0	0.963829	0.877244		GN=NAP1L4	0.954993	0.867776
												GN=STXBP6	1.0666	0.865251		GN=PSMG1	1.0666	0.877148		GN=DMTN	0.963829	0.867764
												GN=Pycr2	1	0.865223		GN=ATPAF2	0.92045	0.877041		GN=SGIP1	1.05682	0.867663
												GN=DHTKD1	1.07647	0.864983		GN=TXNL4A	1.0666	0.877034		GN=SELENBP1	0.990832	0.867653
												GN=LOC100713997	1.07647	0.864945		GN=RAPGEF1	0.937562	0.876995		GN=LYPLAL1	1.07647	0.867607
												GN=SEC24A	1.01859	0.864864		GN=DNAJB11	0.990832	0.876937		GN=RPTOR	0.972747	0.867413
												GN=HMOX1	0.912011	0.864793		GN=NDRG2	1.07647	0.876793		GN=PTBP3	1.07647	0.867399
												GN=ARF1	0.981748	0.864571		GN=--	1.02802	0.876792		GN=BCL2L13	1.02802	0.866917
												GN=CDH1	0.903649	0.864546		GN=IKBIP	1	0.876638		GN=SCCPDH	1.00925	0.866902
												GN=PHKG2	1.03753	0.864406		GN=RAE1	0.981748	0.876618		GN=LMNB2	1.1695	0.866773
												GN=SLC7A8	0.92045	0.864311		GN=SUPT16H	0.972747	0.87645		GN=ZMYND8	1.01859	0.866674
												GN=PTPRA	0.928966	0.864173		GN=THAP4	1.00925	0.876386		GN=Bzw1	1.02802	0.866614
												GN=ZDHHC17	1.07647	0.864132		GN=KTN1	0.972747	0.876377		GN=TPM4	0.92045	0.866512
												GN=TSC22D3	0.912011	0.863946		GN=FARSA	0.954993	0.876349		GN=ATP6AP1	0.972747	0.866202
												GN=RAB23	0.912011	0.863901		GN=LOC100735392	1.03753	0.876266		GN=SLC27A4	1.00925	0.866173
												GN=LMAN2	0.972747	0.86382		GN=Atp5l	0.963829	0.876137		GN=NUP155	0.981748	0.866093
												GN=AHCY	0.990832	0.863693		GN=SEZ6	0.92045	0.876127		GN=LOC100727246	0.954993	0.866073
												GN=EBF1	0.912011	0.863339		GN=ADI1	0.92045	0.87605		GN=CYFIP2	1.04713	0.865692
												GN=NDUFA2	0.981748	0.8633		GN=ARHGAP17	0.990832	0.875998		GN=TIA1	1.07647	0.865629
												GN=TMX4	0.990832	0.863046		GN=TUFM	1	0.875738		GN=HSD17B12	1	0.865587
												GN=EHD2	0.990832	0.862991		GN=CASK	1.00925	0.875685		GN=TNNT2	0.981748	0.865462
												GN=OGT	1	0.862916		GN=Gnb1	0.972747	0.875485		GN=ARSE	1.07647	0.865428
												GN=MRPS36	1.05682	0.862864		GN=VCPIP1	1.00925	0.875467		GN=ITPK1	1.02802	0.865409
												GN=FRYL	0.981748	0.862755		GN=FCGRT	1.0666	0.875066		GN=TMEM33	1.07647	0.865353
												GN=SCRN3	1.00925	0.862641		GN=SEPT11	1.03753	0.87502		GN=ADA	0.990832	0.865312
												GN=MTMR6	1.07647	0.862624		GN=TUB	0.963829	0.875007		GN=EML3	1.00925	0.865308
												GN=Eef1e1	0.912011	0.862518		GN=TPM2	0.92045	0.874948		GN=SNAP91	0.990832	0.865036
												GN=BRK1	0.981748	0.862411		GN=SCRN3	1	0.874837		GN=Mapre1	0.990832	0.864932
												GN=PPP2R5D	0.990832	0.862326		GN=Arl2	1.01859	0.874733		GN=COQ8B	1.05682	0.864682
												GN=PPP1R12A	0.981748	0.862323		GN=U2AF2	0.972747	0.874608		GN=OPLAH	1.02802	0.864535
												GN=SLC25A5	0.981748	0.862266		GN=SEC11A	0.92045	0.874608		GN=WFS1	1	0.86445
												GN=LOC100732373	1.05682	0.862142		GN=NAT10	0.92045	0.8746		GN=VPS51	1.01859	0.864449
												GN=PPP1R9A	1.07647	0.862091		GN=SPTAN1	0.937562	0.874546		GN=PDE8A	1.04713	0.864441
												GN=JPT2	0.946237	0.862078		GN=RALY	0.937562	0.87446		GN=ETFDH	0.972747	0.864399
												GN=EPS8L2	1.07647	0.862017		GN=YTHDF3	0.990832	0.874438		GN=PPP2R2A	1.00925	0.864356
												GN=Sarnp	0.895365	0.861987		GN=RAB33B	0.912011	0.874292		GN=PPP1R9B	1.07647	0.864312
												GN=LOC100731649	1	0.861954		GN=CUL5	0.981748	0.874214		GN=Tsnax	1.01859	0.86423
												GN=COX7A2L	1.0666	0.861937		GN=RAB18	1.05682	0.874133		GN=MRI1	1.0666	0.864179
												GN=SPIN1	1.07647	0.861911		GN=ECHS1	0.990832	0.874126		GN=Aida	0.92045	0.864171
												GN=THOC3	1.05682	0.861798		GN=GBA	1.00925	0.874071		GN=PHF6	1.07647	0.863979
												GN=Rplp0	1	0.861732		GN=ADPGK	1.01859	0.87404		GN=MRPS5	1.02802	0.863944
												GN=RPH3A	1.02802	0.861725		GN=RFC5	0.92045	0.873931		GN=PHLDB1	1.00925	0.863756
												GN=AGO2	1.03753	0.861629		GN=COL4A2	0.912011	0.873895		GN=PGP	0.990832	0.863541
												GN=DPY19L1	0.912011	0.861364		GN=RS1	0.912011	0.873887		GN=KPNA1	1.00925	0.863202
												GN=S100a10	0.990832	0.861215		GN=EPHX1	1.00925	0.873851		GN=NUP93	0.990832	0.863176
												GN=RPAP1	0.912011	0.861175		GN=CDK16	0.912011	0.873773		GN=OPA1	0.990832	0.863172
												GN=TNPO1	0.912011	0.860939		GN=SMC3	0.981748	0.873754		GN=PPP1R10	0.912011	0.863145
												GN=Xirp1	0.937562	0.860874		GN=--	1.02802	0.873662		GN=GPD2	0.990832	0.863115
												GN=OPTN	0.972747	0.86078		GN=AFDN	0.990832	0.873457		GN=SHMT1	0.972747	0.863058
												GN=PCYT2	0.981748	0.860733		GN=SPIN1	1.07647	0.873244		GN=PPIP5K1	0.963829	0.86296
												GN=MAP3K20	1.01859	0.860618		GN=AIFM2	1.07647	0.873184		GN=DPP9	1.01859	0.862912
												GN=LCMT1	1.02802	0.860543		GN=Fip1l1	1.02802	0.873183		GN=CPT1A	1.00925	0.862813
												GN=RAB14	0.990832	0.86054		GN=AGO2	0.946237	0.87317		GN=MYL4	0.912011	0.862807
												GN=PRPF40A	1.07647	0.860472		GN=EMB	1.00925	0.873161		GN=LOC100714444	0.972747	0.86279
												GN=USP4	0.972747	0.860303		GN=ALAD	0.981748	0.872802		GN=TCERG1	0.954993	0.862758
												GN=Tap2	1.01859	0.860294		GN=PDE3A	1.07647	0.872688		GN=PPP5C	1	0.862601
												GN=IQSEC1	0.990832	0.860202		GN=DCTN3	0.946237	0.87266		GN=PSMB7	1.0666	0.862525
												GN=TMX2	0.963829	0.860071		GN=Eif5b	1	0.872528		GN=--	0.972747	0.862519
												GN=CRABP1	1.01859	0.860046		GN=Rps20	1.0666	0.872449		GN=UBXN4	1.02802	0.862286
												GN=GRHPR	1.01859	0.859866		GN=WBP4	1.05682	0.8724		GN=KRT72	1	0.862274
												GN=PDXDC1	0.972747	0.859825		GN=SUGT1	0.972747	0.872377		GN=ACBD7	1.07647	0.862166
												GN=PSIP1	0.972747	0.859699		GN=ARPC5	1.01859	0.87235		GN=PPP2R5E	0.946237	0.86208
												GN=GPM6A	0.981748	0.8596		GN=XPO7	0.963829	0.872249		GN=PPP2R5E	0.946237	0.86208
												GN=VAMP3	1.04713	0.859562		GN=PRKAR1A	0.963829	0.872181		GN=ATOX1	1.03753	0.861967
												GN=P3H4	1.07647	0.859441		GN=CSNK1D	0.912011	0.872151		GN=COLGALT1	0.972747	0.861909
												GN=MYO1B	0.92045	0.859338		GN=ILF2	0.954993	0.872135		GN=DCTN2	1	0.861826
												GN=Acy1	1	0.859337		GN=COPE	1	0.87208		GN=MAG	1.0666	0.861786
												GN=HRC	0.903649	0.859258		GN=ARFIP2	1.07647	0.872012		GN=CSNK1D	0.912011	0.861573
												GN=LRRC47	0.954993	0.859163		GN=CNOT10	1.07647	0.8719		GN=SON	0.92045	0.861522
												GN=NADH1	1.02802	0.859013		GN=DCP1A	1.02802	0.871834		GN=TYW5	1.07647	0.86152
												GN=RABL6	0.981748	0.858956		GN=ELP1	0.963829	0.871822		GN=DFFA	0.963829	0.861426
												GN=EIF3L	1.00925	0.858861		GN=PKP4	0.954993	0.871707		GN=SNX1	0.981748	0.861413
												GN=GNAQ	0.981748	0.858836		GN=HINT2	0.981748	0.871691		GN=ADPRH	1.08643	0.861379
												GN=CYB5R3	0.981748	0.858779		GN=ZMPSTE24	0.937562	0.871646		GN=PC	0.981748	0.861362
												GN=PPP4R3A	1.00925	0.858689		GN=ZMPSTE24	0.937562	0.871646		GN=ADAMTSL5	0.954993	0.861118
												GN=--	0.903649	0.85856		GN=URM1	1.07647	0.871578		GN=H1F0	0.912011	0.861099
												GN=IDH3B	1.00925	0.858303		GN=PRMT1	0.990832	0.87147		GN=VPS11	1.01859	0.861071
												GN=SYNGR3	1.01859	0.858124		GN=FIBP	0.954993	0.871466		GN=VDAC2	0.990832	0.86106
												GN=PHYHD1	1.00925	0.858036		GN=TTC19	0.912011	0.871168		GN=ARRB1	0.981748	0.860986
												GN=IDE	1	0.858027		GN=HK2	0.972747	0.870955		GN=PPP1R21	1.01859	0.860976
												GN=TMEM11	0.903649	0.857994		GN=HIST1H2BC	0.937562	0.870719		GN=DOCK11	1.07647	0.860673
												GN=GALK1	1	0.857798		GN=Sept2	1	0.870614		GN=CKAP4	0.990832	0.860471
												GN=IARS	0.972747	0.857772		GN=PTER	0.928966	0.870548		GN=Rft1	1.07647	0.860452
												GN=ARHGAP21	0.972747	0.857734		GN=NADK2	1.01859	0.870433		GN=--	0.981748	0.860386
												GN=MAP2K6	1.02802	0.857674		GN=--	0.912011	0.870183		GN=DMWD	1.0666	0.860294
												GN=Hnrnpc	0.963829	0.857625		GN=Tm9sf1	0.912011	0.870003		GN=BNIP1	0.903649	0.860076
												GN=PKM	0.809096	0.857318		GN=PPFIA1	0.981748	0.869868		GN=MYO6	1.07647	0.860008
												GN=AMPD1	0.946237	0.857167		GN=ENDOG	1.00925	0.869859		GN=GNPDA1	1.02802	0.859944
												GN=CUTA	1.01859	0.85702		GN=FAM89B	0.912011	0.869736		GN=SLC12A2	1.02802	0.859693
												GN=C1orf123	1.05682	0.856933		GN=PYM1	0.912011	0.869658		GN=KDM1B	1.08643	0.85961
												GN=RASA3	1.07647	0.856438		GN=EIF4G3	0.912011	0.869574		GN=NDUFS7	1.07647	0.85954
												GN=TMED9	1.03753	0.856198		GN=ACOX1	1	0.869537		GN=MMP2	1.07647	0.859531
												GN=ECE1	0.903649	0.856097		GN=PDLIM7	0.981748	0.869519		GN=MAP1S	1	0.859245
												GN=MIEF1	0.903649	0.856068		GN=IQGAP1	1	0.869408		GN=SLC12A5	1	0.859208
												GN=SDF4	0.903649	0.855961		GN=ADGRL2	1.07647	0.869324		GN=KBTBD11	1	0.859035
												GN=FAAH	0.903649	0.855938		GN=TCP11L1	1.04713	0.869215		GN=LAMC1	1	0.859021
												GN=MMS19	0.903649	0.855864		GN=Eno3	1.01859	0.86912		GN=CCNYL1	0.903649	0.859016
												GN=SRA1	0.937562	0.855551		GN=RRH	0.912011	0.868977		GN=PLXDC2	1.00925	0.858958
												GN=OTUB2	0.903649	0.855544		GN=NDUFV2	0.963829	0.868949		GN=PSMD12	0.981748	0.858668
												GN=EIF4G1	0.981748	0.855495		GN=CYB5A	1.07647	0.868929		GN=Ttyh3	1.08643	0.858538
												GN=PSMB2	1.08643	0.855177		GN=TGFBRAP1	1.07647	0.868823		GN=--	0.912011	0.858467
												GN=OCP1	0.903649	0.85514		GN=TMCC2	1.02802	0.868611		GN=FMR1	0.92045	0.858363
												GN=DSTN	0.963829	0.855034		GN=ZC3HAV1	1.07647	0.868604		GN=CDC37	1.02802	0.858216
												GN=RPAP3	0.903649	0.85502		GN=PEX19	1.02802	0.868533		GN=TXNDC17	0.963829	0.858131
												GN=PSMB4	1	0.855009		GN=WDR5	1.00925	0.868442		GN=Stx8	0.903649	0.858095
												GN=NR2E3	1.03753	0.854893		GN=EXOSC2	0.912011	0.868232		GN=RDH14	0.903649	0.85809
												GN=SUCLA2	0.963829	0.854848		GN=TBC1D23	0.954993	0.868232		GN=DGKA	0.972747	0.858012
												GN=Mat2a	0.990832	0.85471		GN=CSTF2	0.954993	0.868223		GN=DYNLT1	0.903649	0.857991
												GN=PREP	0.990832	0.854699		GN=FCHSD1	1.03753	0.868209		GN=AFM	1.02802	0.857963
												GN=SCRIB	1	0.854686		GN=POLR2I	0.972747	0.868082		GN=--	1.00925	0.85772
												GN=STK11	0.903649	0.854635		GN=THOC2	0.981748	0.867922		GN=RBM15	1.08643	0.857703
												GN=AARS2	1.02802	0.854554		GN=RNF20	0.954993	0.86767		GN=DIDO1	1.08643	0.85763
												GN=RHOA	0.928966	0.854485		GN=PLOD3	1.01859	0.867535		GN=STX7	0.981748	0.857573
												GN=WASF2	0.972747	0.85443		GN=PCBP1	0.990832	0.867517		GN=UBXN1	1.0666	0.85753
												GN=MRPL37	1.03753	0.854332		GN=SAR1A	0.912011	0.867412		GN=NFIB	1.02802	0.857362
												GN=TRAP1	1.01859	0.854223		GN=USP15	0.981748	0.867231		GN=CAP2	0.963829	0.857317
												GN=CKAP5	1.00925	0.854205		GN=SLC44A1	0.972747	0.867139		GN=Tuba8	0.903649	0.857238
												GN=DCLK1	0.946237	0.854199		GN=HNMT	0.946237	0.866845		GN=SF3A1	0.981748	0.85692
												GN=CNN1	1.05682	0.854112		GN=Rnf31	0.912011	0.866806		GN=C9orf78	0.903649	0.856866
												GN=ZC3HAV1	1.08643	0.854004		GN=AVL9	1.03753	0.866681		GN=NCDN	0.963829	0.856745
												GN=COPS5	1.00925	0.853647		GN=TBL1XR1	0.990832	0.866635		GN=Hmgn2	0.972747	0.856468
												GN=RIPOR1	0.92045	0.853518		GN=SERPINF2	1.04713	0.866423		GN=FAM96A	0.903649	0.856338
												GN=NUP88	0.903649	0.853389		GN=CDKN2AIPNL	0.912011	0.866374		GN=APMAP	0.990832	0.856329
												GN=ATXN10	0.937562	0.853145		GN=Rab6a	1.07647	0.866352		GN=GALK1	0.990832	0.856294
												GN=RBM10	0.963829	0.85309		GN=PAPSS1	0.954993	0.866301		GN=MYOM1	0.912011	0.856258
												GN=SDCBP	0.946237	0.853043		GN=DBNL	0.963829	0.866123		GN=Ggct	0.990832	0.856246
												GN=IMMT	0.903649	0.852918		GN=ASIC2	1.07647	0.866068		GN=DHX29	0.972747	0.856234
												GN=COMMD6	0.903649	0.852868		GN=PDE2A	1.07647	0.865955		GN=DHX29	0.972747	0.856234
												GN=AP3M2	0.990832	0.852839		GN=FABP3	0.981748	0.86591		GN=EHD2	1	0.856036
												GN=PPP2CA	0.92045	0.852702		GN=COMMD4	1.03753	0.865863		GN=PNN	0.981748	0.85599
												GN=ENPP2	1.02802	0.852593		GN=EML3	1	0.865729		GN=--	0.903649	0.855971
												GN=CLU	0.954993	0.852501		GN=--	1.15878	0.865667		GN=C17orf75	0.903649	0.855866
												GN=GDE1	1.08643	0.8525		GN=NDUFA5	1.00925	0.865389		GN=SDSL	1.01859	0.855617
												GN=TOR3A	1.05682	0.852431		GN=RSF1	0.972747	0.865388		GN=METAP1	1.07647	0.855533
												GN=SLC16A8	0.903649	0.852362		GN=CSRP2	1.07647	0.864824		GN=CAMK2A	1.09648	0.855437
												GN=LOC100729361	1.07647	0.85226		GN=GNG10	0.92045	0.864822		GN=CAMK2A	1.09648	0.855437
												GN=BCCIP	1.08643	0.852138		GN=CYB5R1	1.01859	0.864475		GN=MLANA	1.05682	0.855234
												GN=ERGIC1	1.0666	0.852034		GN=PDLIM5	1	0.864131		GN=ADPGK	1.01859	0.855219
												GN=GALT	1.08643	0.851965		GN=RPAP3	0.912011	0.863976		GN=NIT2	0.990832	0.855207
												GN=--	1.08643	0.851962		GN=EEF2	0.990832	0.863914		GN=COG2	0.972747	0.855125
												GN=TJP2	0.972747	0.851626		GN=KIRREL1	1.07647	0.863773		GN=ROCK2	1.08643	0.855027
												GN=PRKCSH	0.981748	0.851514		GN=FBLN7	1.03753	0.86372		GN=PDE6A	1	0.85489
												GN=--	1.04713	0.851462		GN=GID8	0.954993	0.863698		GN=PPP2R5B	0.903649	0.854828
												GN=Atp6v1g2	1.04713	0.851454		GN=H2AFV	1.07647	0.863663		GN=EHD4	1.00925	0.854814
												GN=TXNRD2	0.963829	0.851095		GN=DBR1	0.912011	0.863654		GN=RDH5	1.03753	0.854535
												GN=QARS	0.990832	0.850956		GN=PSMB9	1.07647	0.863267		GN=CRK	0.912011	0.854454
												GN=CNEP1R1	1.08643	0.850909		GN=TCAP	1.04713	0.863084		GN=MAP7D2	1.07647	0.854334
												GN=AK3	1	0.850658		GN=MAN2B2	1.02802	0.863083		GN=ACSS3	0.990832	0.854247
												GN=--	0.903649	0.850509		GN=GPN1	0.912011	0.863029		GN=NECAP2	1.0666	0.854168
												GN=SCFD2	1.03753	0.850422		GN=PKM	1.02802	0.862887		GN=TSC22D1	0.946237	0.854139
												GN=MTA1	1.00925	0.85021		GN=Cfap20	0.912011	0.862856		GN=LONP1	0.981748	0.854132
												GN=SRP54	0.981748	0.849829		GN=--	1	0.862853		GN=RAE1	0.972747	0.854007
												GN=EIF2B5	1.03753	0.849657		GN=AKAP8L	0.963829	0.86284		GN=NUP35	1	0.853853
												GN=EDF1	1.08643	0.849534		GN=KCNAB2	1.07647	0.862785		GN=BOLA1	0.954993	0.853794
												GN=--	1.08643	0.849491		GN=--	0.92045	0.862766		GN=DDX58	0.903649	0.853662
												GN=PHLDA1	0.954993	0.849444		GN=Selenot	1.0666	0.862709		GN=AOC3	0.990832	0.853607
												GN=UGDH	0.946237	0.849442		GN=PLCB1	0.972747	0.862647		GN=YKT6	1.02802	0.853515
												GN=ADPRHL2	0.981748	0.849358		GN=TAPBPL	1.00925	0.86263		GN=U2SURP	1.02802	0.8534
												GN=TUBB2B	1.0666	0.849344		GN=OPLAH	0.981748	0.862482		GN=PTAR1	1.08643	0.853395
												GN=LAGE3	1.08643	0.849289		GN=ARHGEF17	0.946237	0.862314		GN=GC	1.01859	0.853092
												GN=LPXN	1.07647	0.849181		GN=NRP1	0.954993	0.862203		GN=YIF1B	0.903649	0.85306
												GN=KIF3A	1.05682	0.849054		GN=SEC61A1	1.00925	0.862073		GN=NBEA	1	0.853057
												GN=MYL4	1.08643	0.84902		GN=NQO2	0.990832	0.861978		GN=MRPL50	0.972747	0.853043
												GN=CPQ	1.05682	0.848719		GN=COMMD8	0.912011	0.861961		GN=DSG1	0.990832	0.852746
												GN=CEPT1	1.0666	0.848647		GN=F7	1.07647	0.861888		GN=--	1.0666	0.852682
												GN=HDGF	0.83946	0.848479		GN=C12orf10	1	0.86177		GN=KDSR	1.08643	0.852534
												GN=--	1.20226	0.848446		GN=ENOPH1	0.946237	0.861616		GN=MTCH1	0.963829	0.85251
												GN=NLN	0.990832	0.848418		GN=METTL14	0.912011	0.861515		GN=LAMA1	1.05682	0.852457
												GN=STAG1	1.00925	0.848353		GN=TRIM67	0.912011	0.861196		GN=UAP1	1	0.852253
												GN=LRRC1	0.912011	0.848228		GN=PSMA5	0.990832	0.860956		GN=MAPK14	0.903649	0.852165
												GN=LSM12	0.903649	0.848202		GN=PXN	0.981748	0.860848		GN=MAPK14	0.903649	0.852165
												GN=UBXN4	1.02802	0.848201		GN=PDLIM3	1.01859	0.860838		GN=GON7	1	0.852144
												GN=TMEM65	1.04713	0.848159		GN=MET	1.07647	0.860833		GN=SNRPA1	1.02802	0.852069
												GN=UFD1	0.972747	0.848095		GN=INTS3	1.02802	0.860802		GN=PGRMC1	1.02802	0.852041
												GN=Cap1	0.981748	0.848086		GN=CGNL1	1.01859	0.860767		GN=TMED10	0.990832	0.851911
												GN=NOVA1	0.912011	0.848013		GN=C9orf78	0.912011	0.860696		GN=MRPS34	1.08643	0.851793
												GN=PDE8A	1.05682	0.848009		GN=EPDR1	0.946237	0.860402		GN=RFTN1	0.903649	0.851744
												GN=FBLN7	1.03753	0.847996		GN=LRRC1	0.912011	0.860086		GN=SLC25A12	0.990832	0.851719
												GN=RAP2B	1	0.847881		GN=WDR1	1	0.85977		GN=MGAT1	0.903649	0.85164
												GN=IRF2BPL	1.03753	0.847691		GN=CAMK1D	0.972747	0.85977		GN=--	1.08643	0.851619
												GN=--	1.08643	0.847587		GN=ULK3	0.903649	0.859768		GN=KHK	0.903649	0.851611
												GN=RUVBL1	0.972747	0.847361		GN=RAB2A	0.937562	0.859672		GN=CAPRIN1	0.981748	0.851511
												GN=TRA2A	0.903649	0.847269		GN=WDR77	1.03753	0.859505		GN=MGEA5	0.990832	0.8515
												GN=U2af1	1.00925	0.847063		GN=OGDH	0.903649	0.859457		GN=COMMD10	1.07647	0.851467
												GN=ACO2	0.972747	0.84691		GN=ERO1A	0.946237	0.859365		GN=RSU1	0.990832	0.851415
												GN=PRPS1L1	1.0666	0.846791		GN=CLPP	1.02802	0.859365		GN=EFTUD2	1	0.851024
												GN=LUM	0.794328	0.846701		GN=POLR2C	0.946237	0.859213		GN=prnp	1.08643	0.850976
												GN=DCAF11	0.903649	0.846625		GN=PKN2	0.903649	0.859143		GN=DPM1	1.01859	0.850948
												GN=FIBP	0.946237	0.846427		GN=NDUFB7	0.990832	0.859121		GN=TIMMDC1	0.928966	0.850779
												GN=ARPC5	0.954993	0.846341		GN=--	0.946237	0.85907		GN=SNX2	1	0.850759
												GN=ERP44	1	0.846032		GN=NDUFAB1	1.13763	0.858589		GN=UEVLD	0.903649	0.850701
												GN=--	1.01859	0.846		GN=COPS5	1	0.85854		GN=UEVLD	0.903649	0.850701
												GN=THEM4	0.972747	0.845867		GN=--	1.05682	0.85846		GN=ARHGAP1	1.01859	0.85062
												GN=FDXR	1.07647	0.845819		GN=UEVLD	1.08643	0.858398		GN=CLSTN1	1.00925	0.850467
												GN=ECHS1	0.990832	0.845768		GN=UEVLD	1.08643	0.858398		GN=KYAT3	0.981748	0.850361
												GN=SEC13	0.903649	0.84575		GN=YLPM1	1.04713	0.858356		GN=CD2AP	0.903649	0.850163
												GN=SBF1	1.0666	0.845035		GN=EMILIN2	0.972747	0.858188		GN=CLVS1	0.903649	0.850124
												GN=ELAVL1	1.09648	0.844851		GN=--	1.00925	0.857974		GN=TUBB2B	1.07647	0.850054
												GN=MOXD1	0.972747	0.844795		GN=RAB5C	1.01859	0.857845		GN=COQ6	0.903649	0.850007
												GN=ARHGDIA	1.00925	0.844757		GN=--	0.92045	0.857771		GN=SELENOF	1.10662	0.849709
												GN=LSS	0.990832	0.84468		GN=Ptgr2	0.990832	0.857747		GN=DHRS7B	0.928966	0.849698
												GN=SNX12	0.946237	0.844579		GN=VAX2	0.903649	0.857673		GN=HTRA1	0.903649	0.849638
												GN=TRNT1	1.02802	0.844541		GN=YTHDC2	0.903649	0.857541		GN=ROM1	1.09648	0.849365
												GN=CYB5B	1	0.844494		GN=ME1	0.928966	0.857463		GN=SUCLG1	0.972747	0.84923
												GN=--	0.895365	0.844468		GN=C1orf35	0.903649	0.85714		GN=NPLOC4	0.972747	0.849194
												GN=UROD	0.946237	0.844241		GN=NAF1	1.08643	0.857081		GN=CSRP1	1	0.849162
												GN=Man2b1	0.937562	0.844053		GN=C5orf24	1.08643	0.856921		GN=OPTN	0.972747	0.849089
												GN=HGS	1.01859	0.843799		GN=IGLON5	0.903649	0.856886		GN=AP1B1	1	0.849067
												GN=RAB3A	0.981748	0.843727		GN=SMPD4	0.92045	0.856748		GN=CADPS	0.990832	0.848681
												GN=CD163	0.895365	0.843669		GN=ARPC4	0.972747	0.856542		GN=CPNE1	1.00925	0.848518
												GN=TYW5	1.09648	0.843561		GN=Gdpgp1	1.08643	0.856528		GN=UFD1	0.972747	0.848518
												GN=STAU2	1.09648	0.843488		GN=THOP1	0.981748	0.856458		GN=GPHN	1.00925	0.848451
												GN=PSMD4	0.954993	0.843373		GN=MOB1B	1.08643	0.85642		GN=KPNA6	1.08643	0.848431
												GN=--	0.946237	0.843369		GN=YOD1	1.08643	0.856147		GN=MIEN1	0.928966	0.848321
												GN=GCDH	0.92045	0.84294		GN=Dhx8	0.903649	0.855984		GN=DAZAP1	0.937562	0.848233
												GN=ARL3	0.963829	0.84289		GN=EIF4G1	0.981748	0.855901		GN=PBDC1	0.903649	0.847967
												GN=PIGT	0.937562	0.842811		GN=PDCL	0.903649	0.855796		GN=RAB3GAP2	1	0.847717
												GN=KDM1A	1.01859	0.842675		GN=SNX1	1.02802	0.855748		GN=WBP4	0.912011	0.847676
												GN=SEC31A	1.01859	0.842615		GN=--	1.04713	0.855649		GN=MOGS	1.02802	0.847607
												GN=BTAF1	1.09648	0.842565		GN=TLN1	0.981748	0.855641		GN=COX4I2	1.08643	0.847424
												GN=LOC100725824	0.990832	0.842562		GN=CMPK1	1.08643	0.855475		GN=Rpl12	0.990832	0.847319
												GN=PARS2	1.09648	0.842554		GN=Pggt1b	1.07647	0.855424		GN=GOT1	0.990832	0.847293
												GN=MYH14	0.963829	0.84252		GN=ABCC4	0.981748	0.855243		GN=DCLK1	1.03753	0.84697
												GN=CPT2	1.00925	0.842255		GN=LAMA4	0.972747	0.855149		GN=IDI1	1	0.846893
												GN=GBF1	1	0.842178		GN=Rpl21	1.08643	0.855133		GN=PPP6R3	0.954993	0.84667
												GN=WDR37	0.963829	0.84204		GN=LOC100719573	0.981748	0.855042		GN=NAXE	0.928966	0.846582
												GN=NIPBL	0.912011	0.842005		GN=TIGAR	1.04713	0.855001		GN=GSPT1	1.02802	0.846507
												GN=RAI14	0.954993	0.841798		GN=MYBPC2	1.0666	0.85496		GN=LOC100717002	0.912011	0.846477
												GN=LCP1	0.990832	0.84176		GN=SSR4	1.04713	0.8549		GN=CDC34	0.954993	0.846229
												GN=ARMC9	0.981748	0.841752		GN=FKBP1A	1.01859	0.854545		GN=TMEM55B	0.928966	0.846191
												GN=--	0.912011	0.841668		GN=ATP6AP1	0.981748	0.85448		GN=MCM4	1.08643	0.84616
												GN=ACTR2	0.990832	0.841617		GN=NDUFB11	1.02802	0.854024		GN=ELOB	1	0.846031
												GN=NDUFS5	1.02802	0.841278		GN=MIGA2	1.08643	0.853851		GN=EXOC4	1.00925	0.845842
												GN=EEF1D	1.08643	0.841152		GN=PRDX1	1.01859	0.853817		GN=GPT	0.92045	0.845771
												GN=PHACTR2	1.09648	0.84081		GN=CYSTM1	1.08643	0.85356		GN=SEPT7	1	0.845684
												GN=SEC61B	1.05682	0.840747		GN=Eno1	0.954993	0.853461		GN=DDX20	0.895365	0.845643
												GN=ANKRD29	1.09648	0.840704		GN=--	0.972747	0.85328		GN=PSMF1	0.946237	0.845625
												GN=--	0.895365	0.84065		GN=GCLC	0.990832	0.853222		GN=Rtn3	1.09648	0.84557
												GN=CEND1	0.92045	0.84057		GN=RABGAP1	0.972747	0.853146		GN=DNM1L	1.00925	0.845567
												GN=LOC100730358	0.981748	0.840477		GN=GRHPR	0.963829	0.85293		GN=STT3A	1	0.845267
												GN=CYB5R1	0.981748	0.840313		GN=NAPSA	1.08643	0.852824		GN=Hs2st1	1.07647	0.845222
												GN=NCALD	0.928966	0.840307		GN=ACLY	0.990832	0.852729		GN=RORB	0.895365	0.84507
												GN=PLCB1	0.963829	0.840218		GN=SART1	0.972747	0.85259		GN=KERA	0.954993	0.845002
												GN=POFUT1	0.895365	0.840154		GN=PRKAB2	1.07647	0.852421		GN=MANBA	0.895365	0.844881
												GN=SNX17	1.04713	0.840122		GN=ELMO1	1.08643	0.852374		GN=LOC100713989	1.03753	0.844784
												GN=COQ8B	1.07647	0.839984		GN=SELENBP1	0.990832	0.85226		GN=--	0.928966	0.844698
												GN=EML2	0.963829	0.839865		GN=VWA8	0.981748	0.852143		GN=COL6A2	0.972747	0.844598
												GN=PLEC	1.00925	0.839611		GN=Cnpy2	0.954993	0.852103		GN=SEPT4	1.01859	0.844538
												GN=COASY	0.981748	0.839585		GN=SEC13	0.903649	0.851844		GN=DSTN	0.963829	0.844256
												GN=BCAS2	0.912011	0.83956		GN=BRD4	0.946237	0.851732		GN=TBCEL	0.946237	0.843909
												GN=COG2	0.963829	0.839442		GN=FXR1	1.04713	0.851317		GN=RS1	1.05682	0.843872
												GN=CPEB3	0.895365	0.839273		GN=SF3A3	0.946237	0.850989		GN=RAB11FIP5	0.937562	0.843737
												GN=PSMC4	0.990832	0.839261		GN=XRCC1	1.03753	0.850567		GN=NIPBL	0.946237	0.843693
												GN=MIEN1	0.928966	0.839232		GN=PPTC7	1.08643	0.850511		GN=LTBP4	1.01859	0.843391
												GN=FHIT	0.954993	0.838948		GN=G6PC2	1.08643	0.850479		GN=SIX6	1.03753	0.843382
												GN=RAPGEF1	0.912011	0.838902		GN=RAB13	0.963829	0.850358		GN=FLII	1.04713	0.843172
												GN=METTL9	0.895365	0.8389		GN=SRSF5	0.912011	0.85032		GN=WDR33	0.963829	0.843112
												GN=ABCF3	0.963829	0.838849		GN=PMF1	0.903649	0.850207		GN=WDR47	1.01859	0.843109
												GN=GAS7	0.963829	0.838769		GN=NUCB1	1	0.850145		GN=BCCIP	0.895365	0.843006
												GN=SON	0.903649	0.838679		GN=Cbx3	0.972747	0.85008		GN=CYB5B	0.972747	0.842934
												GN=TFEB	0.912011	0.838239		GN=HIBCH	0.981748	0.850073		GN=SNRPD3	1.00925	0.84292
												GN=TIMM50	0.963829	0.838128		GN=RAB9A	0.972747	0.849981		GN=CUL4B	0.937562	0.842784
												GN=CNOT9	1.09648	0.838058		GN=CHD4	0.990832	0.849903		GN=SPPL2A	1.07647	0.84252
												GN=ILKAP	1.00925	0.838024		GN=ESRRB	0.903649	0.849837		GN=IGSF11	0.912011	0.84251
												GN=EIF1B	1	0.837931		GN=YWHAQ	0.972747	0.849569		GN=PGM3	1.01859	0.842458
												GN=ABCB6	0.981748	0.837762		GN=TNNI2	0.903649	0.849289		GN=IL1R2	0.963829	0.842417
												GN=Mtap	0.972747	0.837665		GN=MAOB	1	0.849098		GN=OXSR1	0.954993	0.842212
												GN=BBS7	0.946237	0.837662		GN=COQ6	1.08643	0.848902		GN=SERBP1	1.00925	0.842136
												GN=PIK3CB	1.09648	0.837607		GN=UGGT1	0.972747	0.84888		GN=ARPC4	1.01859	0.841962
												GN=SEPT11	1.04713	0.837587		GN=Gcsh	0.903649	0.848839		GN=Rab6a	0.895365	0.841817
												GN=DHX9	1.00925	0.837523		GN=DNAJC5	1.08643	0.848799		GN=TTC38	0.954993	0.841699
												GN=PUDP	0.972747	0.837434		GN=ABHD16A	1.00925	0.848661		GN=ENTPD1	1.09648	0.841623
												GN=ZFAND2B	0.903649	0.837431		GN=COMT	0.862979	0.848637		GN=MAP1A	0.887156	0.84161
												GN=MYO6	1.09648	0.837345		GN=RBM26	0.928966	0.848608		GN=DNAJB14	1.09648	0.841315
												GN=RLBP1	0.963829	0.836963		GN=ETFDH	1	0.848492		GN=TCOF1	0.963829	0.841195
												GN=CCDC93	0.972747	0.836919		GN=PPP1R3A	0.990832	0.848366		GN=SWAP70	0.937562	0.841175
												GN=ACO1	0.981748	0.836439		GN=RPL24	1.04713	0.848255		GN=M6PR	0.981748	0.84117
												GN=RBSN	1.08643	0.836046		GN=BROX	1.07647	0.848225		GN=BCAM	0.990832	0.84116
												GN=DPYSL3	0.963829	0.836003		GN=LZIC	1.09648	0.848095		GN=YWHAE	0.937562	0.841072
												GN=RAB18	1.01859	0.8359		GN=GNG12	0.954993	0.848046		GN=WDR73	1.09648	0.840953
												GN=--	1.10662	0.835874		GN=EPHB4	1.01859	0.848014		GN=TUBB4B	1.04713	0.840909
												GN=HSD17B4	0.981748	0.835733		GN=ORMDL1	0.903649	0.847961		GN=ENOPH1	1.02802	0.840855
												GN=LRRC40	0.972747	0.835577		GN=COX5A	1.02802	0.847658		GN=TUBG1	0.954993	0.840852
												GN=WDR54	1.09648	0.835429		GN=SNCG	0.963829	0.84742		GN=LIMD2	1.09648	0.84084
												GN=CUX1	0.954993	0.835302		GN=HNRNPH3	0.981748	0.847379		GN=ZMPSTE24	1.04713	0.840567
												GN=POLR2E	1.02802	0.835298		GN=GRB2	0.903649	0.847178		GN=ZMPSTE24	1.04713	0.840567
												GN=NQO1	1.03753	0.83527		GN=DNAJA1	0.981748	0.847158		GN=USP4	1.02802	0.840424
												GN=AGO1	0.954993	0.834987		GN=DLAT	1.01859	0.847097		GN=PDCD6	0.928966	0.840371
												GN=EMC10	0.937562	0.834856		GN=SLC25A35	1.08643	0.846979		GN=PRAF2	1.0666	0.840311
												GN=--	0.824138	0.834844		GN=AIPL1	0.92045	0.846752		GN=NMT1	1.00925	0.839997
												GN=MVP	1.03753	0.834586		GN=TUBB2B	1.07647	0.846708		GN=TMED4	1.03753	0.839811
												GN=ARFGAP2	0.981748	0.834523		GN=BRI3BP	0.928966	0.846555		GN=FUCA1	0.963829	0.839598
												GN=RNH1	0.954993	0.834487		GN=DPF3	0.903649	0.846243		GN=KIF3A	1.08643	0.839503
												GN=PRKAR2B	1	0.834354		GN=SAT2	1.08643	0.846097		GN=ANTXR2	0.937562	0.839405
												GN=PHGDH	0.963829	0.834215		GN=IKBKG	1.08643	0.845882		GN=PPM1E	0.972747	0.839377
												GN=Ttyh3	1.09648	0.833513		GN=UBXN7	0.946237	0.845829		GN=FKBP11	1.11686	0.839357
												GN=DNAJB12	1.09648	0.833395		GN=PDS5A	0.903649	0.845809		GN=SUN2	1.02802	0.839173
												GN=SAR1A	0.895365	0.833376		GN=PCYT2	1.00925	0.845805		GN=--	1.0666	0.83913
												GN=DRG2	0.895365	0.833059		GN=SARAF	1.09648	0.84572		GN=DNM2	0.895365	0.839056
												GN=PON1	1.04713	0.833017		GN=SMYD5	0.937562	0.84552		GN=GNG12	1.03753	0.838993
												GN=SLC12A4	1.09648	0.832995		GN=EIF4A2	0.990832	0.845454		GN=DR1	0.895365	0.838853
												GN=Tvp23b	0.954993	0.832879		GN=OMA1	0.895365	0.845375		GN=AMOTL2	0.895365	0.838851
												GN=SVIL	1	0.832829		GN=GBE1	0.972747	0.845102		GN=SLC3A2	0.981748	0.838843
												GN=PTGS1	1.09648	0.832676		GN=FHOD1	0.972747	0.844796		GN=THOC1	1.03753	0.838792
												GN=GPD2	0.946237	0.832654		GN=MAPK14	1.09648	0.844778		GN=BRK1	1.02802	0.838712
												GN=Anxa8	0.981748	0.832583		GN=MAPK14	1.09648	0.844778		GN=RBM39	1.03753	0.838577
												GN=SF3A1	0.990832	0.832417		GN=SRM	1.00925	0.844557		GN=--	0.895365	0.838549
												GN=ERBIN	1.02802	0.832346		GN=TRAPPC12	0.963829	0.844505		GN=EBF1	1.09648	0.838228
												GN=MPST	1.09648	0.832237		GN=NSDHL	1.09648	0.844358		GN=RAB10	1.00925	0.838221
												GN=NCAM2	0.963829	0.832232		GN=PLTP	0.928966	0.844316		GN=EIF2B5	1.04713	0.837982
												GN=KYAT3	0.972747	0.832091		GN=VSNL1	0.954993	0.844311		GN=AKAP8L	1.02802	0.837857
												GN=APBB2	0.895365	0.832061		GN=CEND1	0.92045	0.84426		GN=Igbp1	0.972747	0.837838
												GN=RPS19	1.02802	0.83206		GN=Ubap2l	0.972747	0.844247		GN=SPAG9	0.954993	0.837652
												GN=SERPINB8	0.946237	0.831997		GN=AchE	0.903649	0.844195		GN=MEAF6	1.09648	0.837273
												GN=BPNT1	1.00925	0.831887		GN=DPYSL3	0.954993	0.843939		GN=HADHB	0.981748	0.83715
												GN=PDCD4	1.03753	0.831825		GN=HNRNPR	0.963829	0.843483		GN=DSCR3	1.09648	0.83711
												GN=TXLNA	0.937562	0.83173		GN=MCAM	1.00925	0.843322		GN=TCAP	0.928966	0.836968
												GN=ANP32B	0.937562	0.83168		GN=LRPAP1	0.946237	0.84325		GN=VPS45	1.02802	0.836865
												GN=VDAC3	0.972747	0.831629		GN=CDH5	1.09648	0.843142		GN=DAP3	1.09648	0.836817
												GN=BLMH	0.963829	0.831548		GN=SLC25A4	0.972747	0.84302		GN=SAFB2	0.937562	0.836815
												GN=Cct7	0.981748	0.831495		GN=CDK6	1.09648	0.842943		GN=EXOSC9	0.895365	0.836687
												GN=MYOM1	1.00925	0.831449		GN=HACL1	0.972747	0.842769		GN=SEC61B	1.07647	0.836496
												GN=PPP4R2	1.10662	0.831346		GN=PITPNB	0.972747	0.842741		GN=FSTL1	0.895365	0.836475
												GN=CS	0.981748	0.831255		GN=ANKFY1	0.981748	0.842566		GN=PIK3CB	1.09648	0.836352
												GN=--	0.954993	0.831245		GN=LOC100717205	0.990832	0.842549		GN=RALY	1.05682	0.836265
												GN=--	0.928966	0.831242		GN=SARDH	0.990832	0.842266		GN=DIAPH1	0.895365	0.836205
												GN=PSMG1	1.10662	0.831148		GN=CAMK2A	0.946237	0.842259		GN=--	0.895365	0.836141
												GN=DOCK1	1.00925	0.831078		GN=CAMK2A	0.946237	0.842259		GN=ACTR10	0.954993	0.836015
												GN=GRSF1	1.01859	0.831044		GN=SP100	1.09648	0.842091		GN=Ipo5	0.981748	0.835988
												GN=UBAP1	0.887156	0.830938		GN=LMF2	1.02802	0.841995		GN=MCM2	0.963829	0.835965
												GN=SCCPDH	0.954993	0.830907		GN=--	0.972747	0.841942		GN=UBE2I	0.895365	0.835895
												GN=COMMD5	0.972747	0.830887		GN=ABCB6	0.981748	0.841901		GN=ITGA5	1.0666	0.835894
												GN=STX7	0.954993	0.830772		GN=STOM	0.963829	0.84159		GN=Bola2b	1.01859	0.835779
												GN=NDUFA13	1.02802	0.830764		GN=--	0.954993	0.841551		GN=ATP5J	1.02802	0.835733
												GN=SPTAN1	0.903649	0.830668		GN=OXSR1	1.01859	0.84147		GN=LOC100729361	0.963829	0.835283
												GN=TRIM72	0.990832	0.830469		GN=FXYD6	1.09648	0.841428		GN=TRIP6	1.07647	0.835247
												GN=MRPL9	0.887156	0.830391		GN=PRKCSH	0.981748	0.841418		GN=SKIV2L	1.05682	0.835102
												GN=UQCRFS1	1	0.830269		GN=Plekho2	0.895365	0.841296		GN=RALB	1.00925	0.834968
												GN=LOC100721277	0.990832	0.830117		GN=CAMK2G	1.03753	0.840895		GN=FKBP3	0.946237	0.834864
												GN=MRPS22	0.887156	0.829641		GN=CAMK2G	1.03753	0.840895		GN=COPS6	0.972747	0.834818
												GN=BAG3	0.990832	0.829484		GN=ELMO2	1.0666	0.84089		GN=MRPS23	1.05682	0.834807
												GN=PRPF19	1.01859	0.829362		GN=RTN2	1.0666	0.840805		GN=Selenot	0.912011	0.834711
												GN=Tmed5	0.92045	0.829188		GN=MAD1L1	0.954993	0.840785		GN=GUCY1B3	1	0.834585
												GN=MDH2	1	0.82917		GN=CAPG	1.03753	0.840775		GN=SYNM	0.981748	0.83441
												GN=ATP6V1B2	0.990832	0.829122		GN=TFAM	0.954993	0.840622		GN=PRPF31	1.09648	0.834343
												GN=PPA2	1	0.829053		GN=--	0.895365	0.840596		GN=XXYLT1	0.895365	0.834308
												GN=RAB2A	0.928966	0.828993		GN=LOC100712969	0.895365	0.840311		GN=METTL22	1.09648	0.834197
												GN=Ddt	1.00925	0.828969		GN=MAX	1.09648	0.840309		GN=MADD	1.02802	0.834135
												GN=SEC23IP	0.954993	0.82894		GN=Tbc1d24	0.954993	0.840277		GN=LEMD2	1.03753	0.834083
												GN=CAPZA1	0.981748	0.82849		GN=LOC100732227	0.895365	0.840227		GN=--	1.09648	0.833933
												GN=MRPL43	1.10662	0.828481		GN=ARAP1	0.972747	0.840029		GN=ASNA1	1.01859	0.833911
												GN=DDX42	0.963829	0.828441		GN=LAMA1	0.946237	0.840016		GN=ASNA1	1.01859	0.833911
												GN=SLC25A11	0.981748	0.828087		GN=DARS	0.972747	0.839983		GN=GMPR	0.946237	0.833897
												GN=PLEKHA7	1.03753	0.828039		GN=TERF2	0.954993	0.839967		GN=EXOC7	0.972747	0.833875
												GN=Ppp1ca	1.04713	0.827926		GN=PGM3	1	0.839939		GN=UCHL1	1	0.833821
												GN=WDR5	1.00925	0.827724		GN=TSC22D3	0.895365	0.83993		GN=UQCRFS1	1	0.833777
												GN=ARHGAP17	1.01859	0.827605		GN=LPCAT2	1.09648	0.839874		GN=YAP1	0.895365	0.833697
												GN=VCP	1	0.827569		GN=LOC100718282	1.02802	0.839775		GN=B3GAT3	0.981748	0.833574
												GN=SYNJ2BP-COX16	1.09648	0.827314		GN=--	0.895365	0.839517		GN=ENPP6	0.928966	0.833465
												GN=SYNE2	0.981748	0.827206		GN=CCAR2	0.990832	0.839388		GN=PACS1	1.01859	0.833458
												GN=ISCU	0.937562	0.827177		GN=TNNT3	0.887156	0.839359		GN=SSBP4	1.09648	0.833414
												GN=prnp	0.887156	0.826949		GN=LOC100728538	1.02802	0.839036		GN=Fip1l1	0.937562	0.833081
												GN=MT-ATP8	0.92045	0.826698		GN=APOH	0.954993	0.838634		GN=AP3M2	1.03753	0.83277
												GN=POLR2J	1.02802	0.826686		GN=CHCHD6	1.08643	0.838062		GN=TBCE	1	0.832722
												GN=LIMA1	1.01859	0.826522		GN=QTRT1	1.05682	0.837853		GN=TMEM35A	1.09648	0.832565
												GN=SARAF	1.10662	0.826412		GN=PPP1R12A	1.01859	0.837595		GN=NFKB1	1.00925	0.83254
												GN=HNMT	1.00925	0.826394		GN=DTYMK	0.895365	0.837522		GN=CD47	1.04713	0.832537
												GN=CPT1B	1.01859	0.82631		GN=APEX1	1	0.837491		GN=VTN	1.05682	0.832515
												GN=--	0.92045	0.82594		GN=PITRM1	1.01859	0.83736		GN=NADK2	1.02802	0.832283
												GN=JPT1	0.903649	0.825933		GN=SEC23IP	0.954993	0.837074		GN=CWC15	0.903649	0.832265
												GN=OS9	1.10662	0.82562		GN=UNC119	0.937562	0.837034		GN=SRSF11	1.00925	0.832022
												GN=ESYT2	0.972747	0.825509		GN=DDOST	0.990832	0.836794		GN=Timm8a	0.928966	0.831975
												GN=ERLIN2	1.01859	0.82536		GN=SLC30A5	0.895365	0.836737		GN=ARFGAP2	0.990832	0.831963
												GN=DNAJC13	1.00925	0.825351		GN=ACTR1B	0.937562	0.836376		GN=LXN	1.03753	0.83185
												GN=MECR	1	0.825255		GN=Ehbp1l1	0.990832	0.836332		GN=BLMH	1.03753	0.831847
												GN=WASHC5	0.963829	0.825046		GN=HERC4	0.990832	0.835952		GN=STRN3	1.10662	0.831684
												GN=WASHC5	0.963829	0.825046		GN=OSTC	0.954993	0.835844		GN=NT5C2	0.963829	0.831603
												GN=COQ3	1.04713	0.8249		GN=KIAA0513	1.00925	0.835658		GN=TBC1D23	1.03753	0.831529
												GN=ASL	0.972747	0.824809		GN=NAMPT	0.963829	0.835613		GN=UBXN6	1.03753	0.831496
												GN=DNM2	0.887156	0.824718		GN=PLXDC2	1.11686	0.83561		GN=CHORDC1	0.963829	0.831453
												GN=NUP98	0.972747	0.824702		GN=MYH4	1.03753	0.835599		GN=PALLD	0.990832	0.831157
												GN=SEMA7A	0.912011	0.824683		GN=GNG2	0.92045	0.835444		GN=ERGIC1	1.05682	0.830994
												GN=MTCH2	0.990832	0.824663		GN=Pcbp2	0.946237	0.8354		GN=CFL2	0.981748	0.830857
												GN=CFAP36	0.954993	0.824656		GN=POLDIP2	0.954993	0.835302		GN=GRK2	1.10662	0.83075
												GN=DIS3	1.01859	0.82465		GN=LAMC1	0.990832	0.835164		GN=LARS2	0.887156	0.830725
												GN=CASKIN1	0.963829	0.824532		GN=STT3A	1.04713	0.834982		GN=GNAZ	1.03753	0.830667
												GN=GPD1L	0.963829	0.824485		GN=FCER1G	1.09648	0.834923		GN=Dbi	1.09648	0.830391
												GN=FAM84B	1.10662	0.82435		GN=WDR91	1.09648	0.834897		GN=DIP2C	1.03753	0.830363
												GN=BAK1	0.887156	0.824274		GN=ABLIM2	1.05682	0.834896		GN=--	1.01859	0.830207
												GN=PRDX1	0.990832	0.824191		GN=RIPOR1	0.912011	0.83485		GN=Nipsnap3a	0.954993	0.830156
												GN=NECTIN2	1.09648	0.823688		GN=BNIP1	1.09648	0.834778		GN=Ptgr1	1	0.829863
												GN=COPRS	1.10662	0.823555		GN=PLD3	1.00925	0.834709		GN=EIPR1	1.08643	0.829744
												GN=--	0.887156	0.823415		GN=WDR12	0.981748	0.83466		GN=MED20	1.10662	0.829529
												GN=DBR1	1.10662	0.823343		GN=CNTNAP1	0.946237	0.834261		GN=YTHDC1	0.887156	0.829462
												GN=cytb	0.887156	0.82317		GN=FITM1	1.1272	0.834256		GN=EFR3A	0.972747	0.829314
												GN=SAFB2	0.928966	0.823079		GN=Qrich1	1.09648	0.834214		GN=BCAS2	0.903649	0.829244
												GN=PAPLN	1.04713	0.822791		GN=Stx8	1.09648	0.833929		GN=CASZ1	1.04713	0.829065
												GN=TNNI1	1.03753	0.822743		GN=ELMOD2	1.00925	0.833684		GN=YWHAH	0.946237	0.828924
												GN=GLMN	1.10662	0.822538		GN=Cbs	1.09648	0.833665		GN=--	0.937562	0.828889
												GN=ROCK2	1.10662	0.822512		GN=PCBP3	0.990832	0.833525		GN=PBXIP1	0.981748	0.828822
												GN=RBM15	1.10662	0.822506		GN=HNRNPAB	0.870964	0.833331		GN=GNB2	1.02802	0.828721
												GN=PCMT1	0.981748	0.8225		GN=CLCN3	1.01859	0.833274		GN=SORL1	1	0.828625
												GN=NUBP2	0.937562	0.822484		GN=TXNRD2	1.00925	0.833075		GN=MCCC1	0.990832	0.82858
												GN=LOC100715615	1.10662	0.822451		GN=H1F0	1.09648	0.833019		GN=MAN2B2	1.00925	0.828497
												GN=CORO1C	1.00925	0.822332		GN=CHMP2B	1.09648	0.832927		GN=Dld	0.963829	0.828471
												GN=ADGRL2	1.10662	0.822288		GN=EMC2	0.963829	0.832668		GN=PSAT1	1.01859	0.828366
												GN=ELOB	0.981748	0.822166		GN=LOC100731358	0.954993	0.832514		GN=SGCA	0.928966	0.828103
												GN=RNMT	0.990832	0.821765		GN=PACS1	1.07647	0.832494		GN=QKI	0.895365	0.827896
												GN=SPHKAP	0.887156	0.82155		GN=NHEJ1	0.912011	0.832422		GN=LETM1	0.963829	0.827807
												GN=CACNA2D2	0.972747	0.82126		GN=ATP2B2	0.972747	0.832088		GN=SLC35B2	1.00925	0.827793
												GN=H1FX	0.887156	0.821224		GN=GLMN	1.09648	0.831969		GN=COQ3	0.946237	0.827754
												GN=CLIC1	0.912011	0.821209		GN=WDR61	1.01859	0.831801		GN=PDS5A	0.887156	0.827744
												GN=MYL3	0.824138	0.821061		GN=UBE4B	0.963829	0.831739		GN=QARS	1	0.827706
												GN=LOC100717473	0.972747	0.821042		GN=IDE	0.963829	0.831674		GN=PKN1	0.963829	0.827693
												GN=LETM1	0.954993	0.820965		GN=DGKA	1.00925	0.831519		GN=SPCS2	1.01859	0.827655
												GN=SIX6	0.937562	0.820964		GN=RABEP2	0.92045	0.83145		GN=ACAD10	0.972747	0.827427
												GN=WDR11	0.895365	0.820912		GN=Tprkb	0.887156	0.831437		GN=RAB23	0.887156	0.827205
												GN=TKT	0.981748	0.820714		GN=TMEM201	0.954993	0.831421		GN=DRAP1	0.895365	0.827061
												GN=DIP2A	0.972747	0.820693		GN=TSFM	0.981748	0.831374		GN=SRPRA	1.02802	0.826971
												GN=PNKP	0.963829	0.820536		GN=STK11	1.10662	0.831345		GN=HOMER3	0.887156	0.826969
												GN=FRY	0.963829	0.820432		GN=LIN7A	0.954993	0.831293		GN=--	0.887156	0.82695
												GN=Rap1b	0.92045	0.820424		GN=ATAD1	0.887156	0.831183		GN=ARL8A	0.963829	0.82692
[truncated: 2,257 more rows]

## Sheet: Fig. 3
Figure 3a: q-PCR for COCH expression in FDM retinas in 1-3 weeks following induction
					Nor										FDM
	1 w	3.11448	2.87222	3.2261	3.52411	1.83324	2.28577	3.03565	2.09733			5.71296	6.80891	3.55942	3.7532	3.14029
	2 w	2.17629	2.93381	3.35227	1.57281	2.12318	3.06021	3.25013				3.32553	4.11948	7.36281	5.03439	6.26633	4.75689
	3 w	1.82382	5.62751	1.83054	1.63354	2.63437	7.46966	7.65607	8.7458			25.8278	11.5546	18.7216	16.9729	17.9909	35.6627	11.6188
Figure 3c: Cochlin protein expression in FDM retinas in 1-3 weeks following induction
					Nor										FDM
	1 w	0.670071	0.814064	0.697742	0.812546	0.846887	0.785243					0.86953	0.888045	0.92024	1.33553	0.957092	0.783811	0.945167	1.13377
	2 w	0.813279	0.717536	0.703173	0.616642	0.882423	0.816522					0.913926	0.986921	0.904839	0.866247	1.30384	0.845656	1.17769
	3 w	0.81664	0.691424	0.892758	0.772596	0.717916	0.801782					1.235	0.98626	0.863516	1.0712	1.06707
Figure 3d-i: The correlation of cochlin protein expression with the changes in rfraction and axial length
	Figure 3d: 1w			Figure 3e: 11w			Figure 3f: 2w			Figure 3g: 2w			Figure 3h: 3w			Figure 3i: 3w
	cochlin difference	refraction difference		cochlin difference	axis difference		cochlin difference	refraction difference		cochlin difference	axis difference		cochlin difference	refraction difference		cochlin difference	axis difference
	0.781705	-2		0.627947	0.076		0.654557	-1.66667		0.654557	0.036667		0.781578	-3.54167		0.781578	0.056667
	0.888045	-2.33333		0.86953	0.102		0.777456	-1.83333		0.777456	0.09		0.796394	-5.125		0.796394	0.083333
	0.92024	-2.79167		0.888045	0.138		0.845656	-1.95833		0.845656	0.09		0.799485	-5.45833		0.799485	0.166667
	0.87625	-2.63514		0.92024	0.143		0.866247	-2.45833		0.866247	0.106667		0.863516	-6		0.863516	0.17
	0.945167	-3.125		0.945167	0.176		0.904839	-2.54167		0.904839	0.106667		0.98626	-6.125		0.98626	0.18
	0.97512	-3.02287		1.07435	0.214		0.913926	-3		0.913926	0.113333		1.06707	-6.15833		1.06707	0.186667
	1.00543	-4.22281		1.13377	0.298		0.986921	-4.91667		0.986921	0.14		1.0712	-6.20833		1.0712	0.2
	1.33553	-7.5		1.33553	0.378		1.30384	-5		1.30384	0.216667		1.235	-7.625		1.235	0.226667
Figure 3j: qPCR for COCH gene expression at 6 weeks following myopia induction						Figure 3l: cochlin protein expression at 6 weeks following myopia induction							Figure 3n: quantification of cochlin staining in immunohistochemistry
	NOR	LIM	FDM			NOR	LIM	FDM					NOR	LIM	FDM
	25.1546	53.4456	64.1342			0.462785	0.777279	1.17536					10.0867	10.9554	11.9305
	7.10321	28.6408	74.4288			0.119365	0.768418	1.48679					8.25019	10.244	12.5652
	6.28482	32.2226	25.8756			0.245578	0.742715	1.19212					7.81112	8.95722	10.8278
	12.9728	29.6508	87.6572			0.546739	0.703423	0.906409					7.1589	9.16802	10.4777
	27.171	38.0514	62.7162			0.423784	0.447547	0.91762					9.72605	11.3771	10.6935
	13.4759	35.2813	87.8656			0.334204	0.707968	0.931523					8.81481	10.6614	11.6826
	4.67003	40.5348	103.281			0.329836	0.597006	1.04503					7.93385	9.52338	11.5309
	2.87055					0.40818	0.65936	0.905637					8.48811	11.8472	12.005
	19.4752												8.86429	10.1485	11.7238
	18.2522
	10.9283
	28.0514
	25.2813
	20.5348

## Sheet: Fig. 4
Figure 4b: clustering analysis of the gene microarray						Figure 4c: dot plot of the gene microarray						Figure 4d: Go analysis-Biological process					Figure 4h: q-PCR for SFRP-1 in ARPE-19 cell line
	Phalanx_id		NOR	Cochlin			NOR	Cochlin	Regulation			Description	enrichment	pvalue	Count		NOR	Cohlin
	PH_hs_0000753		5.64386	14.2566			86253.8	42675.9	down			system process	0.0314922	6.56746e-06	65		4.81469	23.5426
	PH_hs_0063588		5.64386	13.3717			207.758	31233.2	up			nervous system process	0.0344564	2.66707e-05	45		3.1862	25.5828
	PH_hs_0042289		5.64386	13.3224			52996	26456.7	down			response to X-ray	0.171429	3.64776e-05	6		1	9.49842
	PH_hs_0035295		7.69876	14.9308			50	19573.4	up			multicellular organismal process	0.0229526	4.83384e-05	169		2.89991
	PH_hs_0044143		5.72913	9.0869			6714.56	14456.2	up			regulation of neuron apoptotic process	0.0666667	6.23684e-05	13		7.10883
	PH_hs_0042926		7.61178	9.94406			50	10599.4	up			regulation of protein kinase C signaling	0.266667	0.000126424	4		7.59082
	PH_hs_0033234		5.64386	7.70091			50	10243.5	up			lipoxygenase pathway	0.25	0.000166151	4
	PH_hs_0043315		7.12145	9.16224			18145.7	7962.85	down			positive regulation of fibroblast apoptotic process	0.428571	0.000199207	3		Figure 4i: ELISA for SFRP-1 in ARPE-19 cell line
	PH_hs_0024466		9.10127	11.0518			3446.79	7151.69	up			response to drug	0.0462287	0.000208153	19		NOR	Cochlin
	PH_hs_0018199		5.64386	7.55431			2913.03	5998.77	up			regulation of fibroblast apoptotic process	0.235294	0.000214165	4		1.02895	5.56067
	PH_hs_0063450		10.4548	12.3172			1873.14	5416.79	up								1.61681	12.6743
	PH_hs_0062401		9.92389	11.781			1825.62	5388.64	up								1.70108	24.7972
	PH_hs_0013135		7.334	9.13928			1403.47	5103.18	up			Figure 4e: Go analysis-Cellular components					5.91511	33.4102
	PH_hs_0063418		9.09254	10.8356			1727.26	4570.45	up			Description	enrichment	pvalue	Count		6.11137	81.4942
	PH_hs_0049220		7.28372	9.02423			1932.81	4268.9	up			intrinsic component of membrane	0.0255521	4.02742e-07	140		2.26554
	PH_hs_0042036		7.01454	8.72852			10445.4	4161.35	down			cell periphery	0.025377	8.07975e-07	138
	PH_hs_0004047		6.77353	8.46275			1597.97	4097.02	up			membrane part	0.0238417	3.3233e-06	159		Figure 4j: q-PCR for SFRP-1 in primary human RPE cells
	PH_hs_0026207		8.82365	10.4963			1595.76	3993.49	up			transporter complex	0.0481928	0.000326336	16		NOR	Cochlin
	PH_hs_0046635		7.26311	8.9352			10271.9	3921.12	down			neuron part	0.0304965	0.00038151	43		1	10.867
	PH_hs_0048273		9.22366	10.8916			7107.97	3522.07	down			cell projection	0.0265487	0.00246321	51		8.13594	14.4844
	PH_hs_0062710		8.6077	10.2398			971.379	3519.05	up			membrane	0.0205605	0.00293731	190		1.17742	11.7207
	PH_hs_0042929		7.51049	9.12636			1609.02	3444.67	up			asymmetric synapse	0.0478469	0.00440476	10		5.49322	15.9423
	PH_hs_0000893		7.43879	9.04908			1129.41	3370.29	up			neuron to neuron synapse	0.0471698	0.00486459	10		7.34716	10.3817
	PH_hs_0027539		10.1414	11.7187			10226.6	3079.8	down			potassium channel complex	0.0612245	0.00819308	6
	PH_hs_0030776		7.36334	8.92926			1305.12	2841.58	up								Figure 4k: ELISA for SFRP-1 in primary human RPE cells
	PH_hs_0023870		6.77353	8.33834			989.061	2774.23	up								NOR	Cochlin
	PH_hs_0022361		10.8342	12.3957			1361.48	2773.23	up			Figure 4f: Go analysis-molecular function					2.7926	25.37
	PH_hs_0042381		8.45251	10.0102			1130.51	2772.22	up			Description	enrichment	pvalue	Count		3.87245	33.9704
	PH_hs_0035939		9.11571	10.6567			1284.12	2577.22	up			voltage-gated ion channel activity	0.0757576	3.07841e-06	15		5.24073	40.6561
	PH_hs_0063576		10.8712	12.4032			934.911	2548.07	up			voltage-gated channel activity	0.0757576	3.07841e-06	15
	PH_hs_0014544		6.12145	7.65128			1002.32	2488.77	up			substrate-specific transmembrane transporter activity	0.0381356	1.70244e-05	36
	PH_hs_0049730		9.25008	10.7764			975.799	2366.14	up			metal ion transmembrane transporter activity	0.0489978	2.23874e-05	22
	PH_hs_0060462		8.55356	10.0775			1032.16	2337.99	up			cation transmembrane transporter activity	0.0422961	2.58791e-05	28
	PH_hs_0000170		6.88564	8.37374			1109.52	2294.77	up			gated channel activity	0.0542169	3.42001e-05	18
	PH_hs_0063028		9.94991	11.4379			1056.47	2239.49	up			potassium ion transmembrane transporter activity	0.0740741	3.74922e-05	12
	PH_hs_0062085		7.02681	8.50727			549.232	2122.89	up			transmembrane transporter activity	0.0349854	0.000101363	36
	PH_hs_0006447		9.27603	10.748			4400.49	2093.74	down			ion channel activity	0.0447059	0.000264743	19
	PH_hs_0035680		8.09837	9.56393			825.506	1933.92	up			hepoxilin-epoxide hydrolase activity	1	0.000322211	2
	PH_hs_0042040		9.86868	11.3152			597.857	1899.75	up			substrate-specific transporter activity	0.0325132	0.000345186	37
	PH_hs_0031042		9.27345	10.7131			936.016	1894.72	up
	PH_hs_0063345		7.76622	9.20218			740.414	1888.69	up			Figure 4g: KEGG analysis
	PH_hs_0043970		7.89236	9.3203			826.611	1831.4	up			Description	Rich factor	pvalue	Count	-log10(pvalue)
	PH_hs_0045246		8.6199	10.027			10127.1	1828.38	down			Neuroactive ligand-receptor interaction	0.0404412	0.00137864	11	2.86055
	PH_hs_0060840		10.7543	12.1581			545.917	1827.37	up			Cytokine-cytokine receptor interaction	0.0377358	0.00380391	10	2.41977
	PH_hs_0061158		7.77353	9.16729			750.36	1761.03	up			Pancreatic secretion	0.049505	0.0135308	5	1.86868
	PH_hs_0062377		7.334	8.71823			608.908	1754	up			Bile secretion	0.056338	0.0173946	4	1.75959
	PH_hs_0016918		9.05706	10.4358			834.347	1749.98	up			Olfactory transduction	0.0283505	0.019341	11	1.71352
	PH_hs_0045885		8.20487	9.58296			619.959	1719.82	up			Phenylalanine metabolism	0.117647	0.0232351	2	1.63386
	PH_hs_0028024		7.05106	8.42105			675.213	1700.72	up			Steroid hormone biosynthesis	0.0526316	0.0457407	3	1.3397
	PH_hs_0048868		6.42957	7.79532			618.854	1678.61	up
	PH_hs_0006411		7.63602	8.9961			707.261	1673.59	up
	PH_hs_0014059		10.642	12.0004			3499.84	1652.48	down
	PH_hs_0029475		9.53219	10.8832			4359.6	1629.36	down
	PH_hs_0062722		8.68333	10.0256			554.758	1614.28	up
	PH_hs_0043980		8.80238	10.1431			645.376	1593.17	up
	PH_hs_0013302		9.3992	10.7319			5109.96	1565.03	down
	PH_hs_0062357		6.02681	7.35615			752.57	1541.91	up
	PH_hs_0047045		8.02069	9.34504			628.799	1492.66	up
	PH_hs_0061663		10.64	11.9634			453.089	1444.41	up
	PH_hs_0000361		8.79522	10.1173			3654.55	1444.41	down
	PH_hs_0063338		8.57044	9.88394			3727.49	1441.39	down
	PH_hs_0005409		8.18857	9.50128			3457.84	1433.35	down
	PH_hs_0035386		9.96913	11.2812			4221.47	1425.31	down
	PH_hs_0061169		9.334	10.6377			667.478	1424.31	up
	PH_hs_0031288		6.63602	7.93816			2847.83	1413.25	down
	PH_hs_0060959		10.1428	11.4368			652.006	1407.22	up
	PH_hs_0024458		8.5788	9.86851			3108.63	1406.21	down
	PH_hs_0027473		9.93044	11.2083			532.656	1385.11	up
	PH_hs_0046286		6.334	7.60733			654.217	1376.06	up
	PH_hs_0010800		8.76622	10.0395			4055.7	1362.99	down
	PH_hs_0029416		8.6077	9.87624			587.911	1355.96	up
	PH_hs_0013734		8.69876	9.94847			554.758	1279.56	up
	PH_hs_0016983		7.97072	9.21931			576.86	1257.45	up
	PH_hs_0045407		9.29646	10.5437			543.707	1247.4	up
	PH_hs_0042551		8.13852	9.38246			561.389	1235.34	up
	PH_hs_0045852		9.4661	10.7087			390.099	1209.2	up
	PH_hs_0060888		8.80951	10.0436			553.653	1131.81	up
	PH_hs_0044361		9.55144	10.7822			446.459	1130.8	up
	PH_hs_0012108		9.68914	10.9173			2491.99	1129.8	down
	PH_hs_0062877		7.82365	9.05181			444.248	1110.7	up
	PH_hs_0023714		6.87209	8.09488			2450	1101.65	down
	PH_hs_0045311		8.35362	9.57538			2436.74	1099.64	down
	PH_hs_0061457		6.58711	7.80832			2989.28	1087.58	down
	PH_hs_0028254		8.32408	9.54464			375.732	1080.54	up
	PH_hs_0040182		7.75888	8.9732			448.669	1055.41	up
	PH_hs_0063232		5.64386	6.85291			435.408	1052.4	up
	PH_hs_0060902		8.61178	9.8196			479.611	1049.38	up
	PH_hs_0061350		9.11571	10.3214			393.414	1043.35	up
	PH_hs_0045961		9.19945	10.4051			411.096	1042.35	up
	PH_hs_0049697		9.08669	10.2847			2139.46	1039.33	down
	PH_hs_0063283		8.76988	9.96597			350.315	1031.29	up
	PH_hs_0063664		7.27345	8.45863			466.35	1030.29	up
	PH_hs_0063003		8.02069	9.20464			489.557	1001.14	up
	PH_hs_0033950		10.0114	11.1911			2960.55	1001.14	down
	PH_hs_0042827		7.97072	9.14953			436.513	1000.13	up
	PH_hs_0061167		8.71782	9.89464			415.516	988.069	up
	PH_hs_0060177		7.334	8.50727			195.602	985.053	up
	PH_hs_0060070		6.29392	7.46685			4188.31	983.043	down
	PH_hs_0004903		7.41096	8.58107			475.191	981.033	up
	PH_hs_0025955		7.96435	9.13154			2465.47	975.002	down
	PH_hs_0042942		16.0229	5.64386			2121.78	972.991	down
	PH_hs_0006855		15.6373	8.3203			2499.73	970.981	down
	PH_hs_0040813		12.769	7.59988			421.041	951.883	up
	PH_hs_0033892		12.7296	7.61475			380.153	944.847	up
	PH_hs_0004707		10.5514	5.64386			1927.29	942.837	down
	PH_hs_0061007		9.98337	5.64386			390.099	939.821	up
	PH_hs_0037891		12.2468	8.65488			382.363	934.796	up
	PH_hs_0047905		10.0114	6.56201			425.462	925.749	up
	PH_hs_0063334		10.9834	7.9732			391.204	903.636	up
	PH_hs_0034131		8.53649	5.64386			1957.12	883.533	down
	PH_hs_0060350		8.87209	6.29282			2468.78	873.481	down
	PH_hs_0046050		10.828	8.34281			2686.49	863.429	down
	PH_hs_0022623		10.9451	8.46275			295.061	766.934	up
	PH_hs_0061000		13.3059	10.8363			327.108	762.914	up
	PH_hs_0036138		8.25791	5.78878			274.064	756.883	up
	PH_hs_0061812		10.0329	7.61475			320.478	746.831	up
	PH_hs_0048755		11.0299	8.61475			358.051	734.769	up
	PH_hs_0048684		8.50611	6.09488			337.054	727.733	up
	PH_hs_0034656		9.40861	7.00742			291.745	724.718	up
	PH_hs_0062367		9.25531	6.8654			1501.82	724.718	down
	PH_hs_0062964		11.0122	8.69041			2067.63	714.666	down
	PH_hs_0038729		7.96435	5.64386			1761.52	705.62	down
	PH_hs_0046199		10.1886	7.87161			345.895	696.573	up
	PH_hs_0042464		10.6046	8.33834			1752.68	687.527	down
	PH_hs_0046260		8.03291	5.78878			327.108	674.46	up
	PH_hs_0006999		10.7925	8.57728			1837.77	671.445	down
	PH_hs_0002514		9.21026	6.9961			281.799	667.424	up
	PH_hs_0022679		11.4388	9.25772			316.057	655.362	up
	PH_hs_0047828		7.80951	5.64386			259.697	650.336	up
	PH_hs_0046394		7.78803	5.64386			237.596	639.28	up
	PH_hs_0026859		11.3383	9.19971			1729.47	629.228	down
	PH_hs_0060798		10.2382	8.10545			2776	612.14	down
	PH_hs_0010487		8.74408	6.63678			2318.49	610.13	down
	PH_hs_0019633		12.0322	9.94111			1273.07	607.115	down
	PH_hs_0010587		9.07195	6.9847			250.857	596.058	up
	PH_hs_0060092		7.7216	5.64386			259.697	590.027	up
	PH_hs_0060278		9.53434	7.45863			217.704	589.022	up
	PH_hs_0045028		7.63602	5.64386			268.538	589.022	up
	PH_hs_0048986		11.1364	9.14953			2589.24	588.017	down
	PH_hs_0013737		8.45251	6.46685			218.809	574.95	up
	PH_hs_0061121		10.8763	8.90224			139.242	572.939	up
	PH_hs_0032313		7.61178	5.64386			250.857	567.913	up
	PH_hs_0043764		10.909	8.96162			2251.08	567.913	down
	PH_hs_0042341		11.179	9.25297			161.344	563.893	up
	PH_hs_0027364		8.35362	6.45036			249.752	560.877	up
	PH_hs_0061317		8.44795	6.59238			182.341	558.867	up
	PH_hs_0042217		8.3191	6.46685			1632.23	558.867	down
	PH_hs_0007687		7.7216	5.89006			272.959	548.815	up
	PH_hs_0046336		8.09837	6.27421			53.0446	543.79	up
	PH_hs_0008877		9.35119	7.53098			260.803	537.759	up
	PH_hs_0004507		8.90904	7.09488			1229.97	535.748	down
	PH_hs_0042987		9.61788	7.81478			226.545	530.723	up
	PH_hs_0038669		10.2709	8.47094			173.5	529.717	up
	PH_hs_0011436		8.7216	6.94993			242.016	528.712	up
	PH_hs_0031277		8.03899	6.27421			1275.28	528.712	down
	PH_hs_0005462		7.54505	5.78878			1340.48	521.676	down
	PH_hs_0004907		9.93207	8.19724			155.818	520.671	up
	PH_hs_0060866		9.25531	7.52312			198.917	510.619	up
	PH_hs_0000107		13.32	11.5886			1515.09	510.619	down
	PH_hs_0014045		7.98337	6.25535			1330.54	509.614	down
	PH_hs_0019418		7.77353	6.05181			247.541	508.609	up
	PH_hs_0022671		7.95795	6.23624			216.599	502.578	up
	PH_hs_0024884		10.3066	8.58485			1922.87	498.558	down
	PH_hs_0048095		8.32408	6.60733			1046.53	491.522	down
	PH_hs_0060984		12.3191	10.612			153.608	489.511	up
	PH_hs_0019131		7.79522	6.09488			164.659	487.501	up
	PH_hs_0062900		10.3053	8.61105			1879.77	478.454	down
	PH_hs_0060302		8.16098	6.46685			1522.82	477.449	down
	PH_hs_0039907		8.14417	6.45036			1381.37	470.413	down
	PH_hs_0020341		9.06601	7.37374			991.271	452.32	down
	PH_hs_0011489		9.78803	8.10018			1109.52	438.248	down
	PH_hs_0044065		9.03899	7.36497			208.863	437.243	up
	PH_hs_0060834		10.5725	8.8992			1264.23	433.222	down
	PH_hs_0033645		8.97389	7.30204			1133.83	432.217	down
	PH_hs_0009840		9.99279	8.32483			198.917	430.207	up
	PH_hs_0063327		9.02681	7.36497			129.296	424.176	up
	PH_hs_0011545		7.54505	5.89006			161.344	421.161	up
	PH_hs_0011809		7.78803	6.1367			947.067	420.155	down
	PH_hs_0060119		7.29392	5.64386			2065.42	413.119	down
	PH_hs_0062941		8.94183	7.29282			958.118	412.114	down
	PH_hs_0045074		8.50172	6.85291			205.548	411.109	up
	PH_hs_0045883		9.53863	7.89006			4860.21	403.068	down
	PH_hs_0025383		11.3915	9.75393			981.325	400.052	down
	PH_hs_0033510		8.82013	7.18733			917.229	396.032	down
	PH_hs_0012618		7.27345	5.64386			2090.84	392.011	down
	PH_hs_0062996		8.80595	7.19724			949.277	392.011	down
	PH_hs_0062433		7.7216	6.11594			1265.33	391.006	down
	PH_hs_0042109		7.4661	5.8654			785.723	391.006	down
	PH_hs_0061669		7.43879	5.84031			825.506	386.985	down
	PH_hs_0062846		7.2422	5.64386			1266.44	383.97	down
	PH_hs_0063227		8.46158	6.87778			170.185	382.965	up
	PH_hs_0061522		8.3191	6.73534			1773.68	381.959	down
	PH_hs_0046472		7.61178	6.02979			184.551	370.903	up
	PH_hs_0014405		11.9857	10.4126			130.401	363.867	up
	PH_hs_0015598		8.3191	6.74889			161.344	363.867	up
	PH_hs_0026618		10.5652	8.9961			174.605	362.861	up
	PH_hs_0044655		8.66381	7.09488			1014.48	361.856	down
	PH_hs_0034615		12.0435	10.4771			730.468	361.856	down
	PH_hs_0061674		11.5316	9.96742			849.818	360.851	down
	PH_hs_0044703		8.54505	6.9847			1235.5	354.82	down
							109.404	352.81	up
							1971.49	352.81	down
							1005.64	352.81	down
							154.713	351.805	up
							175.71	351.805	up
							775.777	343.764	down
							132.611	342.758	up
							819.981	341.753	down
							970.274	340.748	down
							882.971	337.733	down
							945.962	334.717	down
							774.672	333.712	down
							118.245	331.702	up
							1817.88	324.666	down
							109.404	323.66	up
							1557.08	323.66	down
							1018.9	320.645	down
							50968.1	319.64	down
							140.347	313.609	up
							145.873	313.609	up
							664.162	313.609	down
							142.557	312.604	up
							142.557	305.568	up
							786.828	304.562	down
							138.137	303.557	up
							706.156	302.552	down
							140.347	294.511	up
							976.904	293.506	down
							686.264	286.47	down
							1207.87	275.413	down
							884.076	274.408	down
							117.14	273.403	up
							121.561	266.366	up
							128.191	263.351	up
							548.127	252.294	down
							2024.54	251.289	down
							99.4586	245.258	up
							743.729	237.217	down
							493.978	236.212	down
							108.299	234.201	up
							1166.98	234.201	down
							527.131	234.201	down
							489.557	233.196	down
							633.22	226.16	down
							785.723	225.155	down
							513.869	225.155	down
							96.1433	224.15	up
							86.1975	222.14	up
							492.873	217.114	down
							598.962	216.109	down
							568.019	216.109	down
							490.662	215.103	down
							50	208.067	up
							424.357	207.062	down
							416.621	206.057	down
							97.2484	205.052	up
							417.726	205.052	down
							533.761	202.036	down
							69.621	201.031	up
							580.175	197.011	down
							6791.92	196.006	down
							1047.63	196.006	down
							80.672	195	up
							6979.78	193.995	down
							50	187.964	up
							514.975	186.959	down
							653.111	184.949	down
							500.608	184.949	down
							471.876	184.949	down
							86.1975	183.944	up
							611.118	183.944	down
							490.662	177.913	down
							78.4618	176.908	up
							87.3025	176.908	up
							741.519	175.902	down
							445.354	175.902	down
							352.525	175.902	down
							499.503	172.887	down
							359.156	172.887	down
							414.411	171.882	down
							535.971	165.851	down
							417.726	165.851	down
							76.2516	164.846	up
							526.025	164.846	down
							521.605	164.846	down
							371.312	164.846	down
							65.2006	163.841	up
							502.818	157.81	down
							320.478	157.81	down
							491.768	156.804	down
							350.315	156.804	down
							330.424	155.799	down
							308.322	148.763	down
							447.564	146.753	down
							451.984	145.748	down
							379.048	145.748	down
							353.631	137.706	down
							480.717	136.701	down
							405.57	136.701	down
							353.631	136.701	down
							330.424	136.701	down
							327.108	136.701	down
							307.217	136.701	down
							295.061	136.701	down
							316.057	135.696	down
							308.322	134.691	down
							282.904	134.691	down
							679.634	128.66	down
							287.325	128.66	down
							592.331	127.655	down
							350.315	127.655	down
							538.182	126.65	down
							373.522	126.65	down
							330.424	126.65	down
							254.172	126.65	down
							258.592	125.645	down
							356.946	124.639	down
							422.147	123.634	down
							352.525	117.603	down
							611.118	116.598	down
							243.121	116.598	down
							50	115.593	up
							362.471	115.593	down
							306.111	115.593	down
							240.911	115.593	down
							242.016	114.588	down
							251.962	113.583	down
							307.217	108.557	down
							232.07	108.557	down
							50	107.552	up
							319.373	107.552	down
							286.22	107.552	down
							276.274	107.552	down
							265.223	107.552	down
							238.701	107.552	down
							319.373	106.547	down
							50	105.541	up
							291.745	103.531	down
							428.777	99.5105	down
							276.274	99.5105	down
							217.704	98.5053	down
							206.653	98.5053	down
							320.478	97.5002	down
							251.962	97.5002	down
							230.965	97.5002	down
							222.124	97.5002	down
							208.863	97.5002	down
							349.21	96.495	down
							240.911	96.495	down
							1032.16	94.4847	down
							179.025	89.4589	down
							350.315	88.4538	down
							319.373	88.4538	down
							286.22	88.4538	down
							177.92	88.4538	down
							327.108	87.4486	down
							282.904	87.4486	down
							222.124	87.4486	down
							219.914	87.4486	down
							202.232	87.4486	down
							222.124	86.4435	down
							188.971	86.4435	down
							206.653	85.4383	down
							187.866	85.4383	down
							173.5	84.4331	down
							173.5	79.4074	down
							468.561	78.4022	down
							221.019	78.4022	down
							188.971	78.4022	down
							187.866	78.4022	down
							176.815	78.4022	down
							274.064	77.397	down
							263.013	77.397	down
							198.917	77.397	down
							184.551	77.397	down
							179.025	77.397	down
							158.029	77.397	down
							253.067	76.3919	down
							190.076	76.3919	down
							248.646	75.3867	down
							174.605	75.3867	down
							195.602	74.3816	down
							221.019	70.361	down
							196.707	70.361	down
							211.073	69.3558	down
							187.866	69.3558	down
							164.659	69.3558	down
							156.924	69.3558	down
							144.768	69.3558	down
							363.576	68.3506	down
							222.124	68.3506	down
							187.866	68.3506	down
							144.768	68.3506	down
							143.662	68.3506	down
							188.971	67.3455	down
							165.764	67.3455	down
							158.029	67.3455	down
							148.083	67.3455	down
							145.873	67.3455	down
							135.927	67.3455	down
							134.822	67.3455	down
							218.809	66.3403	down
							195.602	65.3352	down
							144.768	62.3197	down
							211.073	59.3042	down
							186.761	59.3042	down
							167.975	59.3042	down
							137.032	59.3042	down
							134.822	59.3042	down
							121.561	59.3042	down
							176.815	58.2991	down
							155.818	58.2991	down
							144.768	58.2991	down
							134.822	58.2991	down
							121.561	58.2991	down
							173.5	57.2939	down
							156.924	57.2939	down
							144.768	57.2939	down
							122.666	57.2939	down
							121.561	57.2939	down
							119.35	57.2939	down
							165.764	56.2888	down
							165.764	56.2888	down
							133.717	56.2888	down
							130.401	56.2888	down
							122.666	56.2888	down
							306.111	55.2836	down
							261.908	55.2836	down
							186.761	55.2836	down
							144.768	55.2836	down
							132.611	54.2784	down
							120.455	50.2578	down
							101.669	50.2578	down
							101.669	50.2578	down
							66584.2	50	down
							1500.72	50	down
							1012.27	50	down
							371.312	50	down
							249.752	50	down
							224.334	50	down
							221.019	50	down
							211.073	50	down
							198.917	50	down
							195.602	50	down
							156.924	50	down
							154.713	50	down
							151.398	50	down
							144.768	50	down
							140.347	50	down
							132.611	50	down
							132.611	50	down
							132.611	50	down
							131.506	50	down
							130.401	50	down
							123.771	50	down
							123.771	50	down
							121.561	50	down
							121.561	50	down
							121.561	50	down
							112.72	50	down
							111.615	50	down
							111.615	50	down
							111.615	50	down
							110.51	50	down
							110.51	50	down
							110.51	50	down
							109.404	50	down
							108.299	50	down
							108.299	50	down
							108.299	50	down
							108.299	50	down
							102.774	50	down
							101.669	50	down
							101.669	50	down
							101.669	50	down
							101.669	50	down
							101.669	50	down

## Sheet: Fig. 5
Figure 5b: CCK-8 assay for proliferation								Figure 5c: Caspase3/7 activity assay for apopotosis								Figure 5h: relative Ca levels									Figure 5m: WB quantification: p-CaMKII/GAPDH
																Normal	SFRP-1	SFRP-1+WAY	SFRP-1+DMSO						Normal	SFRP-1	SFRP-1+WAY	SFRP-1+DMSO	SFRP-1+Wnt-3a	SFRP-1+PBS
Normal	SFRP-1	SFRP-1+WAY	SFRP-1+DMSO	SFRP-1+Wnt-3a	SFRP-1+PBS			Normal	SFRP-1	SFRP-1+WAY	SFRP-1+DMSO	SFRP-1+Wnt-3a	SFRP-1+PBS			97.8887	113.832	88.4668	95.6645						1.41038	3.4074	1.7417	3.04966	1.34989	2.63851
100.82	102.483	100.651	105.882	98.9393	98.8187			25709.5	26356.6	20601.3	37723.8	21364.5	30944.7			82.6136	104.615	90.8679	99.6674						0.649838	4.2485	1.51551	4.31386	1.54365	3.4913
102.555	108.052	97.7339	106.823	109.691	115.357			21092.6	35931.5	25557.7	26416.9	15822.4	41886.3			91.6969	106.483	98.8446	96.2205						1.8524	1.66366	1.23738	1.65309	1.51597	1.84171
103.231	111.885	104.677	103.737	116.707	105.955			29731.2	35860.8	21579.2	25265.6	19505.8	35456.3			92.5458	104.439	95.5399	113.119						0.416691	1.38258	1.34092	1.49449	1.46047	1.62996
100.241	112.512	109.571	109.306	116.104	105.762			29138.9	37061	14607.1	43262.1	20774.9	24282.7			84.575	106.854	95.973	107.013						0.470383	3.2574	1.7417	4.04965	1.34989	2.63851
105.539	120.395	112.319	109.185	112.85	112.777			17834	32278.2	25956.2	23749.2	21212	41531.2			100.873	101.298		97.8769						0.649838	4.1685	0.515513	3.71139	0.773649	3.4913
106.297	103.713	102.387	105.014	116.152	101.374			29581.2	33536	22948	31273.7	16502.4	44590.3				113.138		119.001						0.8573	1.88366	0.657377	2.63531	0.515971	1.84171
105.739	89.465	127.995	130.747	98.0406	102.707			14732.2		23735.9	34897.2	19376.4					115.553		114.552						0.426691	1.48258	0.340918	2.49449	0.460474	1.62996
104.781	116.189	128.035								14274.6		9337.61
123.009	109.089											14338.2
	113.197															Figure 5j: WB quantification: p-β-catenin/GAPDH									Figure 5n: WB quantification: CaMKII/GAPDH
	113.038															Normal	SFRP-1	SFRP-1+WAY	SFRP-1+DMSO	SFRP-1+Wnt-3a	SFRP-1+PBS				Normal	SFRP-1	SFRP-1+WAY	SFRP-1+DMSO	SFRP-1+Wnt-3a	SFRP-1+PBS
	120.297															1.28188	1.19598	0.929202	0.789633	0.654	0.940274				1.29588	1.55825	1.25552	1.61904	1.05304	1.60102
	113.716															1.30184	1.30115	1.17567	1.10424	0.619	1.38167				1.06316	2.14366	1.26241	2.31281	1.72422	1.08552
	118.742															0.810608	0.922329	1.26388	1.02788	0.724	0.951313				1.33142	1.33505	1.37672	1.37015	1.5114	1.55234
																1.01323	0.998534	0.99897	1.53487	0.556	1.41108				1.01539	0.929057	0.990979	0.990336	1.06153	1.06257
Figure 5e: Matrigel assay								Figure 5g: Transwell assay								0.935892	1.22895	1.22183	1.60135	0.893	1.62866				1.19588	1.35825	1.52552	1.96154	1.25304	1.10602
Normal	SFRP-1	SFRP-1+WAY	SFRP-1+DMSO	SFRP-1+Wnt-3a	SFRP-1+PBS			Normal	SFRP-1	SFRP-1+WAY	SFRP-1+DMSO	SFRP-1+Wnt-3a	SFRP-1+PBS			0.931082	1.27388	1.1563	1.034	0.672	1.596				1.16316	2.04366	1.16241	1.21281	1.19286	1.8555
30	35	51	35	46	28			222	239	152	282	249	248			1.025	1.116	1.384	1.249	0.963	1.415				1.53416	1.63505	1.73767	1.07315	1.15106	1.65523
45	36	52	39	57	34			266	281	152	282	230	253			1.119	0.984	1.059	1.136	1.012	1.154				1.51539	1.29587	1.0991	0.99541	1.08153	1.26057
40	25	46	34	51	38			257	243	184	281	235	226
43	29	48	33	56	30			212	262	159	280	204	261
51	22	36	43	49	40			220	260	179	267	200	267			Figure 5k: WB quantification: β-catenin/GAPDH									Figure 5o: WB quantification: p-CaMKII/CaMKII
43	30	50	45	53	34			241	246	142	261	221	279			Normal	SFRP-1	SFRP-1+WAY	SFRP-1+DMSO	SFRP-1+Wnt-3a	SFRP-1+PBS				Normal	SFRP-1	SFRP-1+WAY	SFRP-1+DMSO	SFRP-1+Wnt-3a	SFRP-1+PBS
52	39	46	31	44	31			204	205	144	269	221	277			0.509528	0.535863	0.495704	0.532031	1.08875	0.862892				1.08836	2.18668	1.38724	1.88361	1.2819	1.64802
40	36	40	43	59	23			253	258	140	275	150	286			0.564634	0.721957	0.88305	0.745301	1.4547	0.88449				0.611234	1.98189	1.20049	1.8652	0.895274	3.21624
46		49	39	53	50			204	287	148	252	179	269			0.889	0.961	0.957	0.886	1.37553	0.98495				1.3913	1.24614	0.898788	1.2065	1.00302	1.18641
43		54	40	54	45			194	260	162	252	196	265			0.590137	0.79366	0.902442	0.992019	1.062	0.864				0.410377	1.48816	1.35312	1.50907	1.37581	1.53398
								197	241	203	273	234	260			0.629528	0.783586	0.964	0.756	1.742	0.796				0.393337	2.39823	1.14171	2.06452	1.07729	2.3856
								197	252	171	269	210	255			0.764634	0.698	0.685	0.894	1.088	0.885				0.558684	2.03972	0.443485	3.06016	0.648564	1.88159
								214	259	183	245	223	290			0.889024	0.985	0.956	1.145	1.795	0.896				0.558807	1.15205	0.378309	2.45567	0.448258	1.11266
								182	257	143	280	200	252			0.960137	0.639	0.658	0.495	1.556	0.952				0.281572	1.14408	0.31018	2.50599	0.425763	1.29303
								177	229	146	287	229	295
								157	239	158	259	204	249
								205	253	124	212	196	256			Figure 5l: WB quantification: p-β-catenin/β-catenin
								178	278	150	205	205	301			Normal	SFRP-1	SFRP-1+WAY	SFRP-1+DMSO	SFRP-1+Wnt-3a	SFRP-1+PBS
								219	262	163	236	236	286			2.51582	2.23188	1.87451	1.48419	0.600689	1.08968
								189	275	164	245	244	252			2.30563	1.80225	1.33137	1.4816	0.425518	1.56211
								200	310	193	211	206	240			0.911819	0.959759	1.32066	1.16014	0.526342	0.965849
								176	306	167	226	176	269			1.71694	1.25814	1.10696	1.54721	0.52354	1.63319
								192	291	188		185	277			1.48666	1.56836	1.26746	2.11818	0.512629	2.04605
								179	309	201		145	247			1.21768	1.82505	1.68803	1.1566	0.617647	1.80339
								279	275	174		188				1.15295	1.13299	1.4477	1.09083	0.53649	1.57924
								243	255	169		164				1.16546	1.53991	1.60942	2.29495	0.650386	1.21219
								287	260	183		226
								226	266	189		240
								244				265
								214				217
								164				234
												230
												244

## Sheet: Fig. 6
Figure 6a: intenrventional effects in FDM: refraction (right eye data)
					NOR																					FDM																		shRNA
0 w	3.17	5.33	3.08	4.38	5.25	3.54	5.46	3.29	3.67	5.21	1.25	4.46	4.21	3.75	5.5	2.29				3.58	4.75	3.83	3.46	3.63	5.58	3.08	3.58	3.75	4	2.83	5.67	4.75	2.83						4.63	4.58	5.08	3.88	4.04	4.58	1.88	6.5	5.54
1 w	4.33	4.96	3.25	3.25	2.04															1.38	-0.5	0.21	2.5	1.46	-3.21															5		3.42	3.25	3	2.38	0.63
6 w	3.63	4.96	2.58	3.5	4.33	2.17	4.21	3.13	3.25											-4.63	-2.46	-6.42	-3.21	-4.17	-4.5														1.42	2.5	-1	2.42	-2.63
Figure 6b: intenrventional effects in FDM: axis (right eye data)
					NOR																					FDM																		shRNA
0 w	7.53	7.53	7.52	7.51	7.42	7.49	7.52	7.49	7.46	7.5	7.51	7.57	7.55	7.54	7.42					7.53	7.42	7.49	7.53	7.52	7.43	7.55	7.53	7.6	7.29	7.54	7.52	7.45	7.4						7.45	7.52	7.4	7.48	7.48	7.43	7.39	7.56	7.61	7.43	7.57
1 w	7.67	7.65	7.47	7.53	7.6	7.6														7.71	7.8	7.62	7.92	7.75	7.64	7.71													7.6	7.63	7.52	7.65	7.66	7.71	7.79	7.39	7.67	7.56	7.55
6 w	7.73	7.61	7.78	7.76	7.71	7.69	7.68	7.68	7.66											7.91	7.9	7.81	7.9	7.93	8														7.85	7.77	7.71	7.78	7.67	7.62
Figure 6c: intenrventional effects in FDM: refraction (difference between two eyes)
					NOR																					FDM																					shRNA
0 w	0.33	0.88	-0.75	0.25	-0.88	-1	-0.42	0.13	-0.92	-0.29	-1	-0.13	0.79	-0.13	-0.67	-0.79	1.5	-0.17	0.04			-1.08	-1.38	1	-0.46	0.29	-0.13	-1.58	0.21	-0.04	0.17	-0.04	0.58	0.08	0.42	-0.87	-0.58	0.46	-0.96				-1.79	0.04	0.46	0.46	-0.38	-0.04	-0.5
1 w	-0.42		0.08		0.58	0	0.04															-2.33		-3.13		-2	-2.79	-7.5																		0.5
6 w	-1.58	-0.17	0.71	0.88	0.29	-1.25	-0.21	-0.33	-0.38													-6.13	-6.29	-8.5	-6.17	-7.79	-6.25																-2.96	-5.13	-1.38	-4.71	-2.08
Figure 6d: intenrventional effects in FDM: raxis (difference between two eyes)
					NOR																					FDM																					shRNA
0 w	0	0.05	0.01	0.03	0.03	0.02	0.02	-0.04	-0.02	-0.03	0.01	0.03	-0.01	0.02	-0.04							0.06	0.14	-0.11	0.05	-0.05	0	-0.04	-0.02	-0.03	-0.04	-0.03	-0.01	0.01	0.06								-0.02	-0.02	-0.01	0.02	0.07	-0.01	0.02
1 w	0.09	0.06	-0.06	-0.02	0.04	0.03																0.18	0.14	0.1	0.38	0.3	0.14	0.08															-0.01	-0.05	-0.05	-0.01	0.01		0.19
6 w	0.05	-0.12	0.06	0.03	-0.07	0.02	-0.05	-0.02	0.09													0.33	0.38	0.26	0.27	0.34	0.44																0.27	0.28	0.19	0.27	0.07	0.09
Figure 6h: quantification of OCTA images
	NOR
1 w	14.595	19.197	21.251	20.545	18.098	21.295	18.389	18.75	24.313	21.234	18.697	15.826	17.792	18.886	17.834	15.953	15.738	19.261	18.341	19.011	14.009	13.123	14.457	18.817	20.445	17.054	16.142	15.912	15.351	16.082	13.242	13.502	13.917	14.782	11.759	16.044	25.311	23.117	22.85	30.613	28.076	29.101	27.768	26.75	22.92	23.23	22.364	21.545	24.735
6 w	15.3464	14.953	16.6137	14.9028	15.0548	15.0445	18.2122	14.3841	19.4377	18.1946	19.0708	15.8289	17.9974	16.9058	21.457	19.6358	22.6249	26.1165	25.149	22.8127	22.684	23.5484	23.3428	23.2165	23.4173	22.9754	20.3186	20.0931	20.2099	18.1225	17.7544	18.1294	14.9447	15.5182	17.649	19.2572	18.8471	13.8163	11.7636	12.9968	19.8463	23.0109	22.5822	21.952	19.6798	14.9981	16.1525	19.232	18.057
Figure 6k: quantification of HE staining
	NOR																														FDM
1 w	0.721821	1.08955	3.66635	1.43238	1.5086	0.985208	0.518475	0.492552	0.784957	0.838681	1.07462	0.644456	0.774579	0.756354	2.23527	3.46405	5.9069	1.16968	0.810649	0.956348	2.76407	1.19085									0.752985	0.25767	0.506085	0.206696	0.302374	0.107825	0.271162	0.224717	0.504738	0.330979	0.292836	0.778476	0.228435	0.448702	0.335466	0.855444	0.600061	0.917894	0.306887
6 w	1.34547	5.12917	2.20968	1.57484	2.10533	1.43203	1.2179	1.25799	1.46267	2.78776	1.15491	2.08765	1.78258	1.69646	2.30986	2.61065	2.21896	2.53276	2.03264	1.75171	2.18488	1.53881	1.78948	2.14069	1.3304	1.42839	2.41951				0.68391	0.683935	0.57398	1.09396	0.460298	0.449356	0.052224	0.199811	1.00709	0.847036	1.03546	0.797648	0.774896	0.484708	0.678862	0.237085	0.345715	0.740029	0.380391
[truncated: 501 more columns]

## Sheet: Fig. 7
Figure 7b: quantification of WB: cochlin at 1 w in FDM								Figure 7d: quantification of WB: cochlin at 6 w in FDM
	NOR	FDM	ShRNA	Scramble					NOR	FDM	ShRNA	Scramble
	0.531186	1.12398	0.416375	1.01664					0.717711	2.69797	0.794465	2.72337
	0.168957	1.34403	0.586664	0.989555					0.438279	1.77513	0.394776	2.35298
	0.631575	0.750781	0.468002	1.07366					0.530561	1.4183	0.449364	1.38034
	0.285285	1.0199	0.471391	0.766446					0.329591	0.465768	0.660492	1.44326
	0.464691	0.723952	0.681782	0.793835						1.56294		0.631024
	0.449816		0.783897	0.9291
	0.568651		0.78953	0.763664
Figure 7f: quantification of WB: p-CaMKII at 1 w in FDM									Figure 7g: quantification of WB: CaMKII at 1 w in FDM									Figure 7h: quantification of WB: p-CaMKII/CaMKII at 1 w in FDM
	NOR	FDM	shRNA	Scramble	WAY	DMSO				NOR	FDM	shRNA	Scramble	WAY	DMSO				NOR	FDM	shRNA	Scramble	WAY	DMSO
	0.659851	1.48684	0.857738	1.324	1.08801	1.41355				1.05189	1.64665	1.0496	1.39044	0.506046	0.689144				0.627303	0.902946	0.817207	0.95222	2.15001	2.05118
	0.47237	0.885172	0.698174	1.6178	0.559929	1.33085				0.873834	1.27467	1.13918	1.48568	1.17898	1.35071				0.540572	0.694434	0.612873	1.08893	0.474929	0.985294
	0.863878	1.91132	0.792608	2.32488	1.10778	2.20845				1.08123	1.63844	0.976693	1.51868	1.22911	2.04784				0.798977	1.16655	0.811522	1.53086	0.901286	1.07843
	0.56	1.31	1.02	1.67	0.97	1.51				0.95	1.64665	0.87	1.48568	0.506046	1.45				0.589474	0.795552	1.17241	1.12407	1.91682	1.04138
	0.52	0.75	0.805	1.53	0.67	2.02				1.16	1.57	1.01	1.51868	0.98	1.996				0.448276	0.477707	0.79703	1.00745	0.683673	1.01202
	0.5576	1.26393	0.9347	1.6158	0.8894	1.7152				1.03922	1.63844	0.976693	1.48752	1.19	1.51693				0.536556	0.771425	0.957005	1.08624	0.747395	1.13071
Figure 7i: quantification of WB: p-CaMKII at 6 w in FDM									Figure 7j: quantification of WB: CaMKII at 6 w in FDM									Figure 7k: quantification of WB: p-CaMKII/CaMKII at 6 w in FDM
	NOR	FDM	shRNA	Scramble	WAY	DMSO			NOR	FDM	shRNA	Scramble	WAY	DMSO				NOR	FDM	shRNA	Scramble	WAY	DMSO
	1.08014	1.975	0.65	1.75378	0.95	2.36892			0.594704	1.0332	0.568	1.59537	0.473597	1.25593				1.81627	1.91155	1.14437	1.09929	2.00592	1.88619
	0.796	1.33251	0.415642	1.81373	0.64	1.11374			0.932269	0.734614	0.647767	1.77796	1.04208	1.13383				0.853831	1.81389	0.641654	1.02012	0.614158	0.982282
	0.556549	0.81575	0.929092	1.34586	0.6	1.80511			0.590981	1.45691	1.1137	1.07704	1.3138	1.21042				0.941738	0.559917	0.834243	1.2496	0.456691	1.49131
	0.65	1.879	0.57	1.7	0.88	1.96			0.63	1.33	0.645	1.026	0.473597	1.45				1.03175	1.41278	0.883721	1.65692	1.85812	1.35172
	0.85	1.35	0.415642	1.85	0.67	1.33			0.899	1.73	0.496	1.799	0.52	1.26				0.945495	0.780347	0.837988	1.02835	1.28846	1.05556
	0.556549	1.05	0.929092	1.12	0.55	1.80511			0.596	1.496	0.556	1.377	0.655	1.206				0.933807	0.701872	1.67103	0.813362	0.839695	1.49677

## Sheet: S2
Supplementary Fig. 2c: quantification of immunofluorescence signal
		NOR	LIM	FDM
		5.38403	5.07822	8.09188
		6.79783	6.77282	17.21
		4.05145	4.96194	14.5314
		6.68696	4.83132	14.5548
		6.36235	8.19056	9.59588
		3.50629	5.13568	10.0053
		5.96934	8.35952	7.52897
		5.48989	10.7649	5.50362
		4.79907	4.19804	4.56786
		2.9483	6.33644	17.7211
		4.25925	6.03138	13.9361
		2.90302	3.30446
		5.87088	10.7456
		6.76052	8.62504
		2.74486	8.52676
		2.8628	10.7833
		3.71516	4.4666
		3.23934	9.24413
		3.38892
		3.42794
		2.99367

## Sheet: S3
Supplementary figure 2b: CCK-8 assay on proliferation										Supplementary figure 2i: Qualification of WB: p-β-catenin/GAPDH
	CM	Cochlin CM	Cochlin CM+WAY	Cochlin CM+DMSO	Cochlin CM+Wnt-3a	Cochlin CM+PBS					CM	Cochlin CM	Cochlin CM+WAY	Cochlin CM+DMSO	Cochlin CM+Wnt-3a	Cochlin CM+PBS
	76.0271	113.997	117.578	118.099	115.169	121.419					1.03	1.789	1.853	1.816	0.823	1.795
	91.866	104.849	91.972	103.556	101.024	107.004					1.128	1.562	1.883	0.962	0.706	1.314
	107.359	105.809	97.5565	102.075	92.485	96.7727					1.76	1.134	1.144	1.778	0.785	1.929
	107.111	96.9039	102.311	104.159	95.7948	104.621					1.588	1.486	1.758	1.652	0.578	1.775
	108.893	94	105.546	95.4545	89	100.182					1.199	1.931	1.069	1.243	0.847	1.048
	108.744	99.909	88.7119	95.5394	89.8498	93.1725					1.806	1.17	1.021	1.872	0.893	1.03
Supplementary figure 2c: caspase3/7 activity assay
	CM	Cochlin CM	Cochlin CM+WAY	Cochlin CM+DMSO	Cochlin CM+Wnt-3a	Cochlin CM+PBS				Supplementary figure 2j: Qualification of WB: β-catenin/GAPDH
	15793.8	17817.4	13919.7	22598.2	15573.3	21112.7					CM	Cochlin CM	Cochlin CM+WAY	Cochlin CM+DMSO	Cochlin CM+Wnt-3a	Cochlin CM+PBS
	14453.6	16774.8	14372.6	21525.5	13278.8	19653.2					1.02551	0.956788	0.743361	0.631707	1.11586	0.752219
	10418.8	17164	11175	17035.1	14708.4	19171.2					1.04147	1.04092	0.940536	0.883388	0.933001	1.10534
	11917.2	17988	14412.7	15070		28447.5					0.648486	0.737863	1.0111	0.822307	1.61963	0.76105
		18313		25335.7							0.810584	0.798827	0.799176	1.22789	1.68912	1.12886
											0.748714	0.983157	0.977462	1.28108	1.51412	1.30293
Supplementary figure 2e: Matrigel assay											0.744866	1.01911	0.92504	1.1053	1.77242	0.9867
	CM	Cochlin CM	Cochlin CM+WAY	Cochlin CM+DMSO	Cochlin CM+Wnt-3a	Cochlin CM+PBS
	35	4	7	4	10	7
	46	20	3	0	1	1				Supplementary figure 2k: Qualification of WB: p-β-catenin/β-catenin
	7	7	35	0	8	1					CM	Cochlin CM	Cochlin CM+WAY	Cochlin CM+DMSO	Cochlin CM+Wnt-3a	Cochlin CM+PBS
	47	8	48	5	25	12					1.004	1.87	2.493	2.875	0.738	2.386
	26	0	38	9	14	10					1.083	1.501	2.002	1.089	0.757	1.189
	54	1	18	15	21	8					2.714	1.537	1.131	2.162	0.485	2.535
	30	15	6		40	3					1.959	1.86	2.2	1.345	0.342	1.572
	30	2	6	9	15	3					1.601	1.964	1.094	0.97	0.559	0.804
	53	0	6	4	15	3					2.425	1.148	1.104	1.694	0.504	1.044
	32	7	1	9	32	5
	15	2	9	3	18	4
	8	12	38	1	8	0
	16	6	19	17	21	1				Supplementary figure 2l: Qualification of WB: p-CaMKII/GAPDH
	6	12	41	28	13	7					CM	Cochlin CM	Cochlin CM+WAY	Cochlin CM+DMSO	Cochlin CM+Wnt-3a	Cochlin CM+PBS
	41	8	24	8	47	18					0.909	1.445	1.083	2.77	0.994	1.14
	12	2	6	3	18	23					1.432	2.057	1.546	1.312	1.567	1.764
	7	0	7	1	14	6					0.633	2.511	1.01	3.195	1.082	3.652
	24	27	5	4	1	9					1.322	2.427	1.257	2.025	1.738	2.286
	8	0	12	0	3	3					0.962	1.683	1.383	1.651	1.156	1.405
	8	2	20	4	4	1
	6	0	3		9	4
	3	1	4	4	26	20				Supplementary figure 2m: Qualification of WB: CaMKII/GAPDH
	10	4	30	5	21	5					CM	Cochlin CM	Cochlin CM+WAY	Cochlin CM+DMSO	Cochlin CM+Wnt-3a	Cochlin CM+PBS
	7	31	26	19	26	9					1.128	1.094	1.804	2.087	1.785	1.073
		6	13	22	4	12					2.226	1.649	2.409	0.871	2.358	1.392
				4		2					1.466	1.432	1.636	2.327	2.139	2.527
											1.542	1.593	1.717	2.11	1.564	1.141
Supplementary figure 2g: Transwell assay											1.343	2.092	1.435	1.485	1.291	0.781
	CM	Cochlin CM	Cochlin CM+WAY	Cochlin CM+DMSO	Cochlin CM+Wnt-3a	Cochlin CM+PBS
	159	155	186	181	124	182				Supplementary figure 2n: Qualification of WB: p-CaMKII/CaMKII
	144	187	150	209	104	156					CM	Cochlin CM	Cochlin CM+WAY	Cochlin CM+DMSO	Cochlin CM+Wnt-3a	Cochlin CM+PBS
	140	189	163	215	108	162					0.805718	1.32105	0.600349	1.32704	0.556704	1.06198
	141	175	184	201	100	139					0.643351	1.24731	0.641805	1.50671	0.664232	1.26733
	144	188	146	190	148	147					0.432039	1.75298	0.617329	1.37329	0.506055	1.44517
	143	188	153	185	145	146					0.857767	1.5236	0.732018	0.959772	1.11123	2.00433
	155	170	178	205	137	156					0.716287	0.804275	0.963266	1.11184	0.89546	1.79863
	153	187	178	192	131	162
	153	206	161	200	121	193
	146	177	152	193	136	202
	139	167	150	167	131	208
	151	202	116	148	139	195
	154	189	127	154	151	156
	111	183	114	178	155	160
	133	182	116	162	126	162
	145	204	98	141	151	152
	146	194	112	139	143	169
	121	195	110	177	143	192
	135	210	87	152	139	181
	124	193	180	160	152	185
	123	225	182	166	145	171
	128	209	127	210	162	195
	113	218	132	190	151	179
	115	238	158	192	141	185
	129		148	186	157	227
	132		160	193	161	180
			95	179
			105	191
				180
				183
				189
				180

## Sheet: S4
Supplementary figure 4c: Application of flow cytometry
CM	Cochlin CM	Cochlin CM+WAY	Cochlin CM+DMSO	Cochlin CM+Wnt-3a	Cochlin CM+PBS
10.2	16.2	10.7	15.3	9.78	15.8
11.8	16.5	10.4	15.9	10.1	13.7
11.1	14.4	8.46	15.2	15.8	15
11.8	13.9	8.52	15.2	13.7	13.3
10.8	15.9	12.3	14.1	15	13.2
10.5	15.9	14.6	15.5	11.2	16.2
11.1	15	8.89	13.2	9.28	16.1
11.2	13.8	10.6	14.8	8.93	13.2
11.8	18.3			9.36	13.2
11.2	14			9.36
10	13.6			9.28
10.5

[truncated: 1 more sheets: S7]
